# Supplementary material for: ﻿Four new terrestrial earthworm species from the northeast Thailand (Oligochaeta, Megascolecidae)
Source: Zookeys. 2023 Aug 28;1176:195–219. doi: 10.3897/zookeys.1176.106517 (PMC10477909; doi:10.3897/zookeys.1176.106517)
Supplement: XML Treatment for Metaphire songkhramensis [file zookeys.1176.106517-treatment1.xml]

<!DOCTYPE tp:taxon-treatment
  PUBLIC "-//TaxonX//DTD Taxonomic Treatment Publishing DTD v0 20100105//EN" "tax-treatment-NSO.dtd">
<tp:taxon-treatment xmlns:tp="http://www.plazi.org/taxpub"><tp:treatment-meta><kwd-group><label>Taxon classification</label><kwd>
                <named-content content-type="kingdom">Animalia</named-content>
              </kwd><kwd>
                <named-content content-type="order">Crassiclitellata</named-content>
              </kwd><kwd>
                <named-content content-type="family">Megascolecidae</named-content>
              </kwd></kwd-group><mixed-citation publication-type="journal"><person-group><name><surname>Chanabun</surname><given-names>Ratmanee</given-names></name><name><surname>Aoonkum</surname><given-names>Anuwat</given-names></name><name><surname>Seesamut</surname><given-names>Teerapong</given-names></name><name><surname>Bantaowong</surname><given-names>Ueangfa</given-names></name><name><surname>Panha</surname><given-names>Somsak</given-names></name></person-group><article-title>﻿Four new terrestrial earthworm species from the northeast Thailand (<tp:taxon-name><tp:taxon-name-part taxon-name-part-type="subclass">Oligochaeta</tp:taxon-name-part></tp:taxon-name>, <tp:taxon-name><tp:taxon-name-part taxon-name-part-type="family">Megascolecidae</tp:taxon-name-part></tp:taxon-name>)</article-title><source>Zookeys</source><day>28</day><month>08</month><year>2023</year><volume>1176</volume><fpage>195</fpage><lpage>219</lpage><pub-id pub-id-type="doi">10.3897/zookeys.1176.106517</pub-id></mixed-citation></tp:treatment-meta><tp:nomenclature><label>﻿</label><tp:taxon-name>
              <object-id xmlns:xlink="http://www.w3.org/1999/xlink" content-type="arpha" xlink:type="simple">64AC7215-4428-5B71-980C-69F761E41954</object-id>
              <tp:taxon-name-part taxon-name-part-type="genus" reg="Metaphire">Metaphire</tp:taxon-name-part>
              <tp:taxon-name-part taxon-name-part-type="species" reg="songkhramensis">songkhramensis</tp:taxon-name-part>
              <object-id xmlns:xlink="http://www.w3.org/1999/xlink" content-type="zoobank" xlink:type="simple">https://zoobank.org/5E9E4FCF-FF48-4C38-9ED6-3A89627DC625</object-id>
            </tp:taxon-name><tp:taxon-authority>Chanabun &amp; Panha</tp:taxon-authority><tp:taxon-status xmlns:xlink="http://www.w3.org/1999/xlink" xlink:type="simple">sp. nov.</tp:taxon-status><xref ref-type="fig" rid="F1">Figs 1C</xref><xref ref-type="fig" rid="F3">, 3D</xref><xref ref-type="fig" rid="F4">, 4</xref><xref ref-type="table" rid="T1">, Table 1</xref></tp:nomenclature><tp:treatment-sec sec-type="type material" id="SECID0ERCAE"><title>Type material.</title><p><bold><italic>Holotype</italic></bold>: Adult specimen (<named-content xmlns:xlink="http://www.w3.org/1999/xlink" content-type="dwc:institutional_code" xlink:title="Chulalongkorn University, Museum of Zoology" xlink:href="http://grbio.org/institution/chulalongkorn-university-museum-natural-history" xlink:type="simple">CUMZ</named-content> 3821), Kong Ngong, Akat Amnuai, Sakon Nakhon, northeast of Thailand, <named-content xmlns:xlink="http://www.w3.org/1999/xlink" content-type="dwc:verbatimCoordinates" xlink:type="simple"><named-content content-type="geo-json" specific-use="{&#34;type&#34;:&#34;Point&#34;,&#34;coordinates&#34;:[104.021889,17.755389]}" id="NCID0EDDAE" xlink:type="simple">17°45'19.4"N, 104°01'18.8"E</named-content></named-content>, 148 m a.m.s.l., 8 November 2022, coll. R. Chanabun, A. Aoonkum. <bold><italic>Paratypes</italic></bold>: 45 adults (<named-content xmlns:xlink="http://www.w3.org/1999/xlink" content-type="dwc:institutional_code" xlink:title="Chulalongkorn University, Museum of Zoology" xlink:href="http://grbio.org/institution/chulalongkorn-university-museum-natural-history" xlink:type="simple">CUMZ</named-content> 3822), 2 adults (<named-content xmlns:xlink="http://www.w3.org/1999/xlink" content-type="dwc:institutional_code" xlink:title="Natural History Museum" xlink:href="http://grbio.org/institution/natural-history-museum-london" xlink:type="simple">NHMUK</named-content>), 2 adults (<named-content xmlns:xlink="http://www.w3.org/1999/xlink" content-type="dwc:institutional_code" xlink:title="Biozentrum Grindel und Zoologisches Museum, University of Hamburg" xlink:href="http://grbio.org/institution/zoologisches-museum-hamburg" xlink:type="simple">ZMH</named-content>), same collection data as for holotype.</p><fig id="F3" position="float" orientation="portrait"><object-id xmlns:xlink="http://www.w3.org/1999/xlink" content-type="doi" xlink:type="simple">10.3897/zookeys.1176.106517.figure3</object-id><object-id xmlns:xlink="http://www.w3.org/1999/xlink" content-type="arpha" xlink:type="simple">9A5BE3F3-3F5F-5631-87D3-7D072BC1B74B</object-id><label>Figure 3.</label><caption><p>Photographs showing the <bold>A</bold> type locality of <italic><tp:taxon-name><tp:taxon-name-part taxon-name-part-type="genus" reg="Metaphire">Metaphire</tp:taxon-name-part><tp:taxon-name-part taxon-name-part-type="species" reg="songkhramensis">songkhramensis</tp:taxon-name-part></tp:taxon-name></italic> sp. nov. from Kong Ngong, Akat Amnuai, Sakon Nakhon, Thailand <bold>B</bold> habitat of the new species covered with small bamboo and small shrubs <bold>C</bold> casts of the new species, and <bold>D</bold> coloration of newly collected paratype (<named-content xmlns:xlink="http://www.w3.org/1999/xlink" content-type="dwc:institutional_code" xlink:title="Chulalongkorn University, Museum of Zoology" xlink:href="http://grbio.org/institution/chulalongkorn-university-museum-natural-history" xlink:type="simple">CUMZ</named-content> 3822) after the first preservation step in 30% (v/v) ethanol.</p></caption><graphic xmlns:xlink="http://www.w3.org/1999/xlink" xlink:href="zookeys-1176-195_article-106517__-g003.jpg" position="float" orientation="portrait" xlink:type="simple" id="oo_897718.jpg"><uri content-type="original_file" xlink:type="simple">https://binary.pensoft.net/fig/897718</uri></graphic></fig></tp:treatment-sec><tp:treatment-sec sec-type="diagnosis" id="SECID0E6EAE"><title>Diagnosis.</title><p>Large sized; length 229–427 mm, diameter 10–14 mm, 129–240 segments. Male pores paired in segment XVIII, each represented by a large invaginated area, conspicuous, deep holes that resemble eyes, genital markings absent. Spermathecal pores paired in intersegment 6/7–8/9. Spermathecae with large, round, and flat ampulla, with a long and thick duct, diverticulum thin, long, and zigzagged towards the distal end. No nephridia on the spermathecal duct. Holandric. Intestinal caeca simple. First dorsal pore in 12/13. Prostate gland large in XV–XXII, long, slender with U-shape duct, large paired of glandular masses on the copulatory sac, no genital marking glands.</p><fig id="F4" position="float" orientation="portrait"><object-id xmlns:xlink="http://www.w3.org/1999/xlink" content-type="doi" xlink:type="simple">10.3897/zookeys.1176.106517.figure4</object-id><object-id xmlns:xlink="http://www.w3.org/1999/xlink" content-type="arpha" xlink:type="simple">F938E7D9-B054-51FE-9321-7ECD27A318DA</object-id><label>Figure 4.</label><caption><p>External and internal morphology of <italic><tp:taxon-name><tp:taxon-name-part taxon-name-part-type="genus" reg="Metaphire">Metaphire</tp:taxon-name-part><tp:taxon-name-part taxon-name-part-type="species" reg="songkhramensis">songkhramensis</tp:taxon-name-part></tp:taxon-name></italic> sp. nov., holotype (<named-content xmlns:xlink="http://www.w3.org/1999/xlink" content-type="dwc:institutional_code" xlink:title="Chulalongkorn University, Museum of Zoology" xlink:href="http://grbio.org/institution/chulalongkorn-university-museum-natural-history" xlink:type="simple">CUMZ</named-content> 3821) <bold>A</bold> external ventral view <bold>B</bold> internal dorsal view, and <bold>C</bold> spermatheca with location of spermathecal pore arrowed.</p></caption><graphic xmlns:xlink="http://www.w3.org/1999/xlink" xlink:href="zookeys-1176-195_article-106517__-g004.jpg" position="float" orientation="portrait" xlink:type="simple" id="oo_897719.jpg"><uri content-type="original_file" xlink:type="simple">https://binary.pensoft.net/fig/897719</uri></graphic></fig></tp:treatment-sec><tp:treatment-sec sec-type="description" id="SECID0EKGAE"><title>Description of holotype.</title><p>Length 333 mm, diameter 12 mm, cylindrical body with 167 segments. Preserved specimens are dark brownish on the dorsal part and pale gray on the ventral part. Setae regularly distributed around segmental equators, numbering 65 at segment VII, 85 at segment XX, and nine between male pores at segment XVIII. Setal formula AA:AB:ZZ:ZY=1:1:2:1 at segment XIII. Single female pore on the ventral side at segment XIV. Prostomium epilobic. First dorsal pore in 12/13. Clitellum annular in XIV–XVI with no dorsal pores or setae.</p><p>Male pores in copulatory pouches that have wrinkled and convex margins on ventrolateral sides of segment XVIII; pouches 5 mm apart, which is 0.13× the body circumference. These pores are large, conspicuous, deep holes that resemble eyes. There is no skin folding, and genital markings absent. Large spermathecal pores arranged in three pairs in ventral region 6/7–8/9, distance between each pair is ~ 0.26× the body circumference ventrally apart. There are no genital markings in this area.</p><p>The septa at 5/6–7/8 thick, absent in 8/9–9/10, slightly thick in 10/11–11/12, thin in 12/13–14/15, and very thin behind 15/16. Intestine begins at segment XV. Gizzard large within IX–X. Long and simple intestinal caeca in XXVII–XIX. Esophageal hearts four pairs in X–XIII. Holandric; testes and funnels in segments X and XI. Seminal vesicles are paired, one at XI–XII, the other at XIII–XIV; the hindmost pair is larger. Prostate glands large, located in segments XV–XXII, and divided into several lobules. Prostate duct long, slender with U-shape, and with large paired glandular masses on the copulatory sac at segments XVII–XVIII and XIX–XX.</p><p>The ovaries are located in segment XIII. Three pairs of spermathecae present on VII–IX. Ampulla large, round, and flat-shaped, with long and thick duct that can be clearly seen from the ampulla. Diverticulum is thin, long, and zigzagged towards the distal end.</p></tp:treatment-sec><tp:treatment-sec sec-type="variation" id="SECID0ESGAE"><title>Variation.</title><p>Forty-nine paratypes ranged in size from 229–427 mm (318.75 ± 40.32 mm) body length with 129–240 (159.29 ± 19.77) segments.</p></tp:treatment-sec><tp:treatment-sec sec-type="etymology" id="SECID0EXGAE"><title>Etymology.</title><p>This new species was named after its type locality, Songkhram River.</p></tp:treatment-sec><tp:treatment-sec sec-type="distribution" id="SECID0E3GAE"><title>Distribution.</title><p>This species is known only from the type locality.</p></tp:treatment-sec><tp:treatment-sec sec-type="remarks" id="SECID0EBHAE"><title>Remarks.</title><p><italic><tp:taxon-name><tp:taxon-name-part taxon-name-part-type="genus" reg="Metaphire">Metaphire</tp:taxon-name-part><tp:taxon-name-part taxon-name-part-type="species" reg="songkhramensis">songkhramensis</tp:taxon-name-part></tp:taxon-name></italic> is a new species of sexthecal earthworm without postclitellar genital markings. It has three pairs of spermathecal pores in intersegmental furrows 6/7–8/9. This species keys to the <italic><tp:taxon-name><tp:taxon-name-part taxon-name-part-type="genus" reg="Metaphire"/><tp:taxon-name-part taxon-name-part-type="species" reg="houlleti">houlleti</tp:taxon-name-part></tp:taxon-name></italic> species group, which has more than 40 species (<xref ref-type="bibr" rid="B43">Sims and Easton 1972</xref>). Below, comparison of the new species with other species found in different regions in the <italic><tp:taxon-name><tp:taxon-name-part taxon-name-part-type="genus" reg="Metaphire"/><tp:taxon-name-part taxon-name-part-type="species" reg="houlleti">houlleti</tp:taxon-name-part></tp:taxon-name></italic> species group: <italic><tp:taxon-name><tp:taxon-name-part taxon-name-part-type="genus" reg="Metaphire">M.</tp:taxon-name-part><tp:taxon-name-part taxon-name-part-type="species" reg="umbraticola">umbraticola</tp:taxon-name-part></tp:taxon-name></italic> (Gates, 1932) and <italic><tp:taxon-name><tp:taxon-name-part taxon-name-part-type="genus" reg="Metaphire">M.</tp:taxon-name-part><tp:taxon-name-part taxon-name-part-type="species" reg="quadrigemina">quadrigemina</tp:taxon-name-part></tp:taxon-name></italic> (Gates, 1932) from Myanmar, <italic><tp:taxon-name><tp:taxon-name-part taxon-name-part-type="genus" reg="Metaphire">M.</tp:taxon-name-part><tp:taxon-name-part taxon-name-part-type="species" reg="amplectens">amplectens</tp:taxon-name-part></tp:taxon-name></italic> (Michaelsen, 1934), <italic><tp:taxon-name><tp:taxon-name-part taxon-name-part-type="genus" reg="Metaphire">M.</tp:taxon-name-part><tp:taxon-name-part taxon-name-part-type="species" reg="dawydovi">dawydovi</tp:taxon-name-part></tp:taxon-name></italic> (Michaelsen, 1934), <italic><tp:taxon-name><tp:taxon-name-part taxon-name-part-type="genus" reg="Metaphire">M.</tp:taxon-name-part><tp:taxon-name-part taxon-name-part-type="species" reg="acampanulata">acampanulata</tp:taxon-name-part></tp:taxon-name></italic> Nguyen, 2022 from Vietnam (<xref ref-type="bibr" rid="B34">Nguyen et al. 2022</xref>), <italic><tp:taxon-name><tp:taxon-name-part taxon-name-part-type="genus" reg="Metaphire">M.</tp:taxon-name-part><tp:taxon-name-part taxon-name-part-type="species" reg="bindjeyensis">bindjeyensis</tp:taxon-name-part></tp:taxon-name></italic> (Michaelsen, 1899) from Sumatra, and <italic><tp:taxon-name><tp:taxon-name-part taxon-name-part-type="genus" reg="Metaphire">M.</tp:taxon-name-part><tp:taxon-name-part taxon-name-part-type="species" reg="hijauensis">hijauensis</tp:taxon-name-part></tp:taxon-name></italic> Ng &amp; Panha, 2018 from Malysia (<xref ref-type="bibr" rid="B33">Ng et al. 2018</xref>) are stated.</p><p><italic><tp:taxon-name><tp:taxon-name-part taxon-name-part-type="genus" reg="Metaphire">Metaphire</tp:taxon-name-part><tp:taxon-name-part taxon-name-part-type="species" reg="songkhramensis">songkhramensis</tp:taxon-name-part></tp:taxon-name></italic> sp. nov. differs from <italic><tp:taxon-name><tp:taxon-name-part taxon-name-part-type="genus" reg="Metaphire">M.</tp:taxon-name-part><tp:taxon-name-part taxon-name-part-type="species" reg="umbraticola">umbraticola</tp:taxon-name-part></tp:taxon-name></italic> and <italic><tp:taxon-name><tp:taxon-name-part taxon-name-part-type="genus" reg="Metaphire">M.</tp:taxon-name-part><tp:taxon-name-part taxon-name-part-type="species" reg="quadrigemina">quadrigemina</tp:taxon-name-part></tp:taxon-name></italic> from Myanmar by having smaller size than the new species. <italic><tp:taxon-name><tp:taxon-name-part taxon-name-part-type="genus" reg="Metaphire">Metaphire</tp:taxon-name-part><tp:taxon-name-part taxon-name-part-type="species" reg="umbraticola">umbraticola</tp:taxon-name-part></tp:taxon-name></italic> which has a body size that ranges from 115–122 mm, a diameter of 6–7 mm, with 125–135 segments, <italic><tp:taxon-name><tp:taxon-name-part taxon-name-part-type="genus" reg="Metaphire">M.</tp:taxon-name-part><tp:taxon-name-part taxon-name-part-type="species" reg="quadrigemina">quadrigemina</tp:taxon-name-part></tp:taxon-name></italic> which has a size that ranges from 64–72 mm by 3–4 mm, with 115, while the new species ranges from 229–427 mm, a diameter of 10–14 mm, with 129–240 segments.</p><p><italic><tp:taxon-name><tp:taxon-name-part taxon-name-part-type="genus" reg="Metaphire">Metaphire</tp:taxon-name-part><tp:taxon-name-part taxon-name-part-type="species" reg="songkhramensis">songkhramensis</tp:taxon-name-part></tp:taxon-name></italic> sp. nov. differs from <italic><tp:taxon-name><tp:taxon-name-part taxon-name-part-type="genus" reg="Metaphire">M.</tp:taxon-name-part><tp:taxon-name-part taxon-name-part-type="species" reg="amplectens">amplectens</tp:taxon-name-part></tp:taxon-name></italic>, <italic><tp:taxon-name><tp:taxon-name-part taxon-name-part-type="genus" reg="Metaphire">M.</tp:taxon-name-part><tp:taxon-name-part taxon-name-part-type="species" reg="dawydovi">dawydovi</tp:taxon-name-part></tp:taxon-name></italic>, and <italic><tp:taxon-name><tp:taxon-name-part taxon-name-part-type="genus" reg="Metaphire">M.</tp:taxon-name-part><tp:taxon-name-part taxon-name-part-type="species" reg="acampanulata">acampanulata</tp:taxon-name-part></tp:taxon-name></italic> from Vietnam through the body size and spermathecae. <italic><tp:taxon-name><tp:taxon-name-part taxon-name-part-type="genus" reg="Metaphire">Metaphire</tp:taxon-name-part><tp:taxon-name-part taxon-name-part-type="species" reg="songkhramensis">songkhramensis</tp:taxon-name-part></tp:taxon-name></italic> sp. nov. differs from <italic><tp:taxon-name><tp:taxon-name-part taxon-name-part-type="genus" reg="Metaphire">M.</tp:taxon-name-part><tp:taxon-name-part taxon-name-part-type="species" reg="amplectens">amplectens</tp:taxon-name-part></tp:taxon-name></italic> by <italic><tp:taxon-name><tp:taxon-name-part taxon-name-part-type="genus" reg="Metaphire">M.</tp:taxon-name-part><tp:taxon-name-part taxon-name-part-type="species" reg="amplectens">amplectens</tp:taxon-name-part></tp:taxon-name></italic> has a smaller body size than the new species (body length 44–52 mm, diameter 2½–3½ mm with 90–112 segments). <italic><tp:taxon-name><tp:taxon-name-part taxon-name-part-type="genus" reg="Metaphire">Metaphire</tp:taxon-name-part><tp:taxon-name-part taxon-name-part-type="species" reg="songkhramensis">songkhramensis</tp:taxon-name-part></tp:taxon-name></italic> sp. nov. differs from <italic><tp:taxon-name><tp:taxon-name-part taxon-name-part-type="genus" reg="Metaphire">M.</tp:taxon-name-part><tp:taxon-name-part taxon-name-part-type="species" reg="dawydovi">dawydovi</tp:taxon-name-part></tp:taxon-name></italic> in that <italic><tp:taxon-name><tp:taxon-name-part taxon-name-part-type="genus" reg="Metaphire">M.</tp:taxon-name-part><tp:taxon-name-part taxon-name-part-type="species" reg="dawydovi">dawydovi</tp:taxon-name-part></tp:taxon-name></italic> has a smaller size (body length 275 mm, diameter 7 mm, with 160 segments), and flask-shaped ampullae with small diverticulum, whereas the new species has a larger body size with large, round, and flat-shaped ampullae with thin, long, and zigzag diverticulum. <italic><tp:taxon-name><tp:taxon-name-part taxon-name-part-type="genus" reg="Metaphire">Metaphire</tp:taxon-name-part><tp:taxon-name-part taxon-name-part-type="species" reg="songkhramensis">songkhramensis</tp:taxon-name-part></tp:taxon-name></italic> sp. nov. differs from <italic><tp:taxon-name><tp:taxon-name-part taxon-name-part-type="genus" reg="Metaphire">M.</tp:taxon-name-part><tp:taxon-name-part taxon-name-part-type="species" reg="acampanulata">acampanulata</tp:taxon-name-part></tp:taxon-name></italic> from Vietnam in body size and spermathecae; the latter has a smaller size than the new species (body length 77–198 mm, diameter 4.03–6.91 mm with 56–144 segments), and ampulla mushroom-shaped with grooves on the surface while the new species has a larger size and has large, round, and flat-shaped of ampulla.</p><p><italic><tp:taxon-name><tp:taxon-name-part taxon-name-part-type="genus" reg="Metaphire">Metaphire</tp:taxon-name-part><tp:taxon-name-part taxon-name-part-type="species" reg="songkhramensis">songkhramensis</tp:taxon-name-part></tp:taxon-name></italic> sp. nov. similar to <italic><tp:taxon-name><tp:taxon-name-part taxon-name-part-type="genus" reg="Metaphire">M.</tp:taxon-name-part><tp:taxon-name-part taxon-name-part-type="species" reg="bindjeyensis">bindjeyensis</tp:taxon-name-part></tp:taxon-name></italic> from Sumatra in body size length but <italic><tp:taxon-name><tp:taxon-name-part taxon-name-part-type="genus" reg="Metaphire">M.</tp:taxon-name-part><tp:taxon-name-part taxon-name-part-type="species" reg="bindjeyensis">bindjeyensis</tp:taxon-name-part></tp:taxon-name></italic> obclavate ampullae with zigzag diverticulum, while the new species has a large, round, and flat-shaped ampulla with a thin, long, and zigzagged diverticulum. <italic><tp:taxon-name><tp:taxon-name-part taxon-name-part-type="genus" reg="Metaphire">Metaphire</tp:taxon-name-part><tp:taxon-name-part taxon-name-part-type="species" reg="songkhramensis">songkhramensis</tp:taxon-name-part></tp:taxon-name></italic> sp. nov. differs from <italic><tp:taxon-name><tp:taxon-name-part taxon-name-part-type="genus" reg="Metaphire">M.</tp:taxon-name-part><tp:taxon-name-part taxon-name-part-type="species" reg="hijauensis">hijauensis</tp:taxon-name-part></tp:taxon-name></italic> from Malysia by the latter species has a smaller size than the new species (body size range 66–87 mm, diameter of 2.8–3.1 mm, with 101–120 segments), and the first dorsal pores in 10/11 while the new species has first dorsal pores in 12/13.</p><p>In Thailand, five species have been reported, <italic><tp:taxon-name><tp:taxon-name-part taxon-name-part-type="genus" reg="Metaphire">M.</tp:taxon-name-part><tp:taxon-name-part taxon-name-part-type="species" reg="houlleti">houlleti</tp:taxon-name-part></tp:taxon-name></italic> (Perrier, 1872), <italic><tp:taxon-name><tp:taxon-name-part taxon-name-part-type="genus" reg="Metaphire">M.</tp:taxon-name-part><tp:taxon-name-part taxon-name-part-type="species" reg="virgo">virgo</tp:taxon-name-part></tp:taxon-name></italic> (Beddard, 1900), <italic><tp:taxon-name><tp:taxon-name-part taxon-name-part-type="genus" reg="Metaphire">M.</tp:taxon-name-part><tp:taxon-name-part taxon-name-part-type="species" reg="perichaeta">perichaeta</tp:taxon-name-part></tp:taxon-name></italic> (Beddard, 1900), <italic><tp:taxon-name><tp:taxon-name-part taxon-name-part-type="genus" reg="Metaphire">M.</tp:taxon-name-part><tp:taxon-name-part taxon-name-part-type="species" reg="khaochamao">khaochamao</tp:taxon-name-part></tp:taxon-name></italic> Bantaowong &amp; Panha, 2016, and <italic><tp:taxon-name><tp:taxon-name-part taxon-name-part-type="genus" reg="Metaphire">M.</tp:taxon-name-part><tp:taxon-name-part taxon-name-part-type="species" reg="khaoluangensis">khaoluangensis</tp:taxon-name-part></tp:taxon-name></italic> Bantaowong &amp; Panha, 2016. <italic><tp:taxon-name><tp:taxon-name-part taxon-name-part-type="genus" reg="Metaphire">Metaphire</tp:taxon-name-part><tp:taxon-name-part taxon-name-part-type="species" reg="songkhramensis">songkhramensis</tp:taxon-name-part></tp:taxon-name></italic> sp. nov. can be distinguished from this group of five as follows: <italic><tp:taxon-name><tp:taxon-name-part taxon-name-part-type="genus" reg="Metaphire">M.</tp:taxon-name-part><tp:taxon-name-part taxon-name-part-type="species" reg="houlleti">houlleti</tp:taxon-name-part></tp:taxon-name></italic> and <italic><tp:taxon-name><tp:taxon-name-part taxon-name-part-type="genus" reg="Metaphire">M.</tp:taxon-name-part><tp:taxon-name-part taxon-name-part-type="species" reg="virgo">virgo</tp:taxon-name-part></tp:taxon-name></italic> have first dorsal pores in 11/12 while the new species has first dorsal pores in 12/13, and a large, round, and flat-shaped ampulla with a thin, long, and zigzagged diverticulum (spherical and small sac in <italic><tp:taxon-name><tp:taxon-name-part taxon-name-part-type="genus" reg="Metaphire">M.</tp:taxon-name-part><tp:taxon-name-part taxon-name-part-type="species" reg="houlleti">houlleti</tp:taxon-name-part></tp:taxon-name></italic> and <italic><tp:taxon-name><tp:taxon-name-part taxon-name-part-type="genus" reg="Metaphire">M.</tp:taxon-name-part><tp:taxon-name-part taxon-name-part-type="species" reg="virgo">virgo</tp:taxon-name-part></tp:taxon-name></italic>, respectively). The new species does not have the contorted diverticulum stalk enveloped in connective tissue as found in <italic><tp:taxon-name><tp:taxon-name-part taxon-name-part-type="genus" reg="Metaphire">M.</tp:taxon-name-part><tp:taxon-name-part taxon-name-part-type="species" reg="houlleti">houlleti</tp:taxon-name-part></tp:taxon-name></italic>, and also lacks the typhlosole present in <italic><tp:taxon-name><tp:taxon-name-part taxon-name-part-type="genus" reg="Metaphire">M.</tp:taxon-name-part><tp:taxon-name-part taxon-name-part-type="species" reg="houlleti">houlleti</tp:taxon-name-part></tp:taxon-name></italic>. <italic><tp:taxon-name><tp:taxon-name-part taxon-name-part-type="genus" reg="Metaphire">Metaphire</tp:taxon-name-part><tp:taxon-name-part taxon-name-part-type="species" reg="virgo">virgo</tp:taxon-name-part></tp:taxon-name></italic> has a spermathecal diverticulum stalk with multiple folds, while the new species is absent. <italic><tp:taxon-name><tp:taxon-name-part taxon-name-part-type="genus" reg="Metaphire">Metaphire</tp:taxon-name-part><tp:taxon-name-part taxon-name-part-type="species" reg="houlleti">houlleti</tp:taxon-name-part></tp:taxon-name></italic> and <italic><tp:taxon-name><tp:taxon-name-part taxon-name-part-type="genus" reg="Metaphire">M.</tp:taxon-name-part><tp:taxon-name-part taxon-name-part-type="species" reg="virgo">virgo</tp:taxon-name-part></tp:taxon-name></italic> have genital markings bearing stalked glands in association with spermathecae and copulatory sacs, while the new species lacks them. This new species differs from <italic><tp:taxon-name><tp:taxon-name-part taxon-name-part-type="genus" reg="Metaphire">M.</tp:taxon-name-part><tp:taxon-name-part taxon-name-part-type="species" reg="perichaeta">perichaeta</tp:taxon-name-part></tp:taxon-name></italic> in that <italic><tp:taxon-name><tp:taxon-name-part taxon-name-part-type="genus" reg="Metaphire">M.</tp:taxon-name-part><tp:taxon-name-part taxon-name-part-type="species" reg="perichaeta">perichaeta</tp:taxon-name-part></tp:taxon-name></italic> has a smaller size, inverted pear-shaped spermathecae with coiled diverticulum, and the last hearts in XII (<xref ref-type="bibr" rid="B7">Beddard 1900</xref>; <xref ref-type="bibr" rid="B44">Stephenson 1932</xref>). <italic><tp:taxon-name><tp:taxon-name-part taxon-name-part-type="genus" reg="Metaphire">Metaphire</tp:taxon-name-part><tp:taxon-name-part taxon-name-part-type="species" reg="songkhramensis">songkhramensis</tp:taxon-name-part></tp:taxon-name></italic> sp. nov. differs from <italic><tp:taxon-name><tp:taxon-name-part taxon-name-part-type="genus" reg="Metaphire">M.</tp:taxon-name-part><tp:taxon-name-part taxon-name-part-type="species" reg="khaochamao">khaochamao</tp:taxon-name-part></tp:taxon-name></italic> and <italic><tp:taxon-name><tp:taxon-name-part taxon-name-part-type="genus" reg="Metaphire">M.</tp:taxon-name-part><tp:taxon-name-part taxon-name-part-type="species" reg="khaoluangensis">khaoluangensis</tp:taxon-name-part></tp:taxon-name></italic>, through the male opening, body size, and spermathecae. <italic><tp:taxon-name><tp:taxon-name-part taxon-name-part-type="genus" reg="Metaphire">Metaphire</tp:taxon-name-part><tp:taxon-name-part taxon-name-part-type="species" reg="khaochamao">khaochamao</tp:taxon-name-part></tp:taxon-name></italic> has smaller body size (body size range 100–148 mm, with 110–120 segments), the male field including the lateral slits associated with the male pores, the absence of setae between male pores, and an elliptic ampulla with a short duct. <italic><tp:taxon-name><tp:taxon-name-part taxon-name-part-type="genus" reg="Metaphire">Metaphire</tp:taxon-name-part><tp:taxon-name-part taxon-name-part-type="species" reg="khaoluangensis">khaoluangensis</tp:taxon-name-part></tp:taxon-name></italic> has smaller body size (body size range 130–265 mm, with 113–131 segments), a secondary male opening with puckered margin, an elongate ampulla, and a sac-like duct, whereas the new species has a larger size with setae between male pore, a large, round, and flat-shaped ampulla, and a thin, long, and zigzag diverticulum. A comparison of characters between <italic><tp:taxon-name><tp:taxon-name-part taxon-name-part-type="genus" reg="Metaphire">M.</tp:taxon-name-part><tp:taxon-name-part taxon-name-part-type="species" reg="songkhramensis">songkhramensis</tp:taxon-name-part></tp:taxon-name></italic> sp. nov. and other related species is presented in Table <xref ref-type="table" rid="T1">1</xref>.</p><table-wrap id="T1" position="float" orientation="portrait"><label>Table 1.</label><caption><p>Morphological characteristics of the <italic><tp:taxon-name><tp:taxon-name-part taxon-name-part-type="genus" reg="Metaphire">Metaphire</tp:taxon-name-part><tp:taxon-name-part taxon-name-part-type="species" reg="houlleti">houlleti</tp:taxon-name-part></tp:taxon-name></italic> species group in Thailand. The comma is used to separate body length and width. Data for <italic><tp:taxon-name><tp:taxon-name-part taxon-name-part-type="genus" reg="Metaphire">M.</tp:taxon-name-part><tp:taxon-name-part taxon-name-part-type="species" reg="khaoluangensis">khaoluangensis</tp:taxon-name-part></tp:taxon-name></italic> Bantaowong &amp; Panha, 2016, <italic><tp:taxon-name><tp:taxon-name-part taxon-name-part-type="genus" reg="Metaphire">M.</tp:taxon-name-part><tp:taxon-name-part taxon-name-part-type="species" reg="khaochamao">khaochamao</tp:taxon-name-part></tp:taxon-name></italic> Bantaowong &amp; Panha, 2016, and <italic><tp:taxon-name><tp:taxon-name-part taxon-name-part-type="genus" reg="Metaphire">M.</tp:taxon-name-part><tp:taxon-name-part taxon-name-part-type="species" reg="perichaeta">perichaeta</tp:taxon-name-part></tp:taxon-name></italic> (Beddard, 1900) are from <xref ref-type="bibr" rid="B6">Bantaowong et al. (2016)</xref>, <italic><tp:taxon-name><tp:taxon-name-part taxon-name-part-type="genus" reg="Metaphire">M.</tp:taxon-name-part><tp:taxon-name-part taxon-name-part-type="species" reg="houlleti">houlleti</tp:taxon-name-part></tp:taxon-name></italic> (Perrier, 1872) are from <xref ref-type="bibr" rid="B22">Gates (1972)</xref>, and <italic><tp:taxon-name><tp:taxon-name-part taxon-name-part-type="genus" reg="Metaphire">M.</tp:taxon-name-part><tp:taxon-name-part taxon-name-part-type="species" reg="virgo">virgo</tp:taxon-name-part></tp:taxon-name></italic> (Beddard, 1900) are from <xref ref-type="bibr" rid="B44">Stephenson (1932)</xref>.</p></caption><table id="TID0EZTBG" rules="all"><tbody><tr><th rowspan="1" colspan="1">Characters</th><th rowspan="1" colspan="1"><italic><tp:taxon-name><tp:taxon-name-part taxon-name-part-type="genus" reg="Metaphire">M.</tp:taxon-name-part><tp:taxon-name-part taxon-name-part-type="species" reg="songkhramensis">songkhramensis</tp:taxon-name-part></tp:taxon-name></italic> sp. nov.</th><th rowspan="1" colspan="1">
                      <italic>
                        <tp:taxon-name><tp:taxon-name-part taxon-name-part-type="genus" reg="Metaphire">M.</tp:taxon-name-part><tp:taxon-name-part taxon-name-part-type="species" reg="khaoluangensis">khaoluangensis</tp:taxon-name-part></tp:taxon-name>
                      </italic>
                    </th><th rowspan="1" colspan="1">
                      <italic>
                        <tp:taxon-name><tp:taxon-name-part taxon-name-part-type="genus" reg="Metaphire">M.</tp:taxon-name-part><tp:taxon-name-part taxon-name-part-type="species" reg="khaochamao">khaochamao</tp:taxon-name-part></tp:taxon-name>
                      </italic>
                    </th><th rowspan="1" colspan="1">
                      <italic>
                        <tp:taxon-name><tp:taxon-name-part taxon-name-part-type="genus" reg="Metaphire">M.</tp:taxon-name-part><tp:taxon-name-part taxon-name-part-type="species" reg="perichaeta">perichaeta</tp:taxon-name-part></tp:taxon-name>
                      </italic>
                    </th><th rowspan="1" colspan="1">
                      <italic>
                        <tp:taxon-name><tp:taxon-name-part taxon-name-part-type="genus" reg="Metaphire">M.</tp:taxon-name-part><tp:taxon-name-part taxon-name-part-type="species" reg="virgo">virgo</tp:taxon-name-part></tp:taxon-name>
                      </italic>
                    </th><th rowspan="1" colspan="1">
                      <italic>
                        <tp:taxon-name><tp:taxon-name-part taxon-name-part-type="genus" reg="Metaphire">M.</tp:taxon-name-part><tp:taxon-name-part taxon-name-part-type="species" reg="houlleti">houlleti</tp:taxon-name-part></tp:taxon-name>
                      </italic>
                    </th></tr><tr><td rowspan="1" colspan="1">Body length, width (mm)</td><td rowspan="1" colspan="1">229–427, 10–14</td><td rowspan="1" colspan="1">220, 10</td><td rowspan="1" colspan="1">166, 6</td><td rowspan="1" colspan="1">160, 5</td><td rowspan="1" colspan="1">152–157, 5</td><td rowspan="1" colspan="1">92–200, 4–7</td></tr><tr><td rowspan="1" colspan="1">Segment number</td><td rowspan="1" colspan="1">129–240</td><td rowspan="1" colspan="1">119</td><td rowspan="1" colspan="1">118</td><td rowspan="1" colspan="1">118</td><td rowspan="1" colspan="1">129</td><td rowspan="1" colspan="1">92–140</td></tr><tr><td rowspan="1" colspan="1">First dorsal pore</td><td rowspan="1" colspan="1">12/13</td><td rowspan="1" colspan="1">12/13</td><td rowspan="1" colspan="1">12/13</td><td rowspan="1" colspan="1">12/13</td><td rowspan="1" colspan="1">11/12</td><td rowspan="1" colspan="1">11/12</td></tr><tr><td rowspan="1" colspan="1">Spermathecae</td><td rowspan="1" colspan="1">large, round, flattened</td><td rowspan="1" colspan="1">elongate</td><td rowspan="1" colspan="1">elliptic</td><td rowspan="1" colspan="1">pear shape</td><td rowspan="1" colspan="1">small</td><td rowspan="1" colspan="1">large sac</td></tr><tr><td rowspan="1" colspan="1">Diverticulum</td><td rowspan="1" colspan="1">thin, long</td><td rowspan="1" colspan="1">slender</td><td rowspan="1" colspan="1">slender</td><td rowspan="1" colspan="1">zigzag</td><td rowspan="1" colspan="1">tubular</td><td rowspan="1" colspan="1">looped</td></tr><tr><td rowspan="1" colspan="1">Prostate gland</td><td rowspan="1" colspan="1">XV–XXII</td><td rowspan="1" colspan="1">XVI–XIX</td><td rowspan="1" colspan="1">XVII–XXIII</td><td rowspan="1" colspan="1">XVII–XIX</td><td rowspan="1" colspan="1">XVII–XVIII</td><td rowspan="1" colspan="1">XVI–XXI</td></tr><tr><td rowspan="1" colspan="1">Genital marking gland</td><td rowspan="1" colspan="1">absent</td><td rowspan="1" colspan="1">absent</td><td rowspan="1" colspan="1">absent</td><td rowspan="1" colspan="1">absent</td><td rowspan="1" colspan="1">absent</td><td rowspan="1" colspan="1">stalk</td></tr><tr><td rowspan="1" colspan="1">Copulatory sac</td><td rowspan="1" colspan="1">present</td><td rowspan="1" colspan="1">present</td><td rowspan="1" colspan="1">absent</td><td rowspan="1" colspan="1">present</td><td rowspan="1" colspan="1">present</td><td rowspan="1" colspan="1">present</td></tr><tr><td rowspan="1" colspan="1">Intestinal caeca</td><td rowspan="1" colspan="1">XXVII–XIX</td><td rowspan="1" colspan="1">XXVII–XXI</td><td rowspan="1" colspan="1">XXVII–XXIII</td><td rowspan="1" colspan="1">XXVII–XXIV</td><td rowspan="1" colspan="1">XXVII–XXV</td><td rowspan="1" colspan="1">XXVII–XXII</td></tr><tr><td rowspan="1" colspan="1">Type locality</td><td rowspan="1" colspan="1">Thailand</td><td rowspan="1" colspan="1">Thailand</td><td rowspan="1" colspan="1">Thailand</td><td rowspan="1" colspan="1">Thailand</td><td rowspan="1" colspan="1">Thailand</td><td rowspan="1" colspan="1">India</td></tr></tbody></table></table-wrap></tp:treatment-sec><tp:treatment-sec><!--Section generated to contain objects referenced in tp:taxon-treatment.--><fig id="F1" position="float" orientation="portrait"><object-id xmlns:xlink="http://www.w3.org/1999/xlink" content-type="doi" xlink:type="simple">10.3897/zookeys.1176.106517.figure1</object-id><object-id xmlns:xlink="http://www.w3.org/1999/xlink" content-type="arpha" xlink:type="simple">152669C0-B142-5614-9C84-DFEB5D399BCB</object-id><label>Figure 1.</label><caption><p>Collecting earthworms in the early morning of the winter season <bold>A</bold> villagers in Sakon Nakhon collect the migratory earthworms with their bare hands <bold>B</bold> large numbers of caught earthworms being sold to middlemen <bold>C</bold><italic><tp:taxon-name><tp:taxon-name-part taxon-name-part-type="genus" reg="Metaphire">Metaphire</tp:taxon-name-part><tp:taxon-name-part taxon-name-part-type="species" reg="songkhramensis">songkhramensis</tp:taxon-name-part></tp:taxon-name></italic> sp. nov. from Akat Amnuai, Sakon Nakhon, moving on the soil during the migration season, and <bold>D</bold> dried earthworms.</p></caption><graphic xmlns:xlink="http://www.w3.org/1999/xlink" xlink:href="zookeys-1176-195_article-106517__-g001.jpg" position="float" orientation="portrait" xlink:type="simple" id="oo_897716.jpg"><uri content-type="original_file" xlink:type="simple">https://binary.pensoft.net/fig/897716</uri></graphic></fig></tp:treatment-sec><ref-list><ref id="B6"><mixed-citation xmlns:xlink="http://www.w3.org/1999/xlink" xlink:type="simple"><person-group><name name-style="western"><surname>Bantaowong</surname><given-names>B</given-names></name><name name-style="western"><surname>Chanabun</surname><given-names>R</given-names></name><name name-style="western"><surname>James</surname><given-names>SW</given-names></name><name name-style="western"><surname>Panha</surname><given-names>S</given-names></name></person-group> (<year>2016</year>) <article-title>Seven new species of the earthworm genus <italic><tp:taxon-name><tp:taxon-name-part taxon-name-part-type="genus">Metaphire</tp:taxon-name-part></tp:taxon-name></italic> Sims and Easton, 1972 from Thailand (<tp:taxon-name><tp:taxon-name-part taxon-name-part-type="class">Clitellata</tp:taxon-name-part></tp:taxon-name>: <tp:taxon-name><tp:taxon-name-part taxon-name-part-type="family">Megascolecidae</tp:taxon-name-part></tp:taxon-name>).</article-title><source>Zootaxa</source><volume>4117</volume>(<issue>1</issue>): <fpage>063</fpage>–<lpage>084</lpage>. <ext-link xlink:href="10.11646/zootaxa.4117.1.3" ext-link-type="doi" xlink:type="simple">https://doi.org/10.11646/zootaxa.4117.1.3</ext-link></mixed-citation></ref><ref id="B22"><mixed-citation xmlns:xlink="http://www.w3.org/1999/xlink" xlink:type="simple"><person-group><name name-style="western"><surname>Gates</surname><given-names>GE</given-names></name></person-group> (<year>1972</year>) <article-title>Burmese earthworms, an introduction to the systematics and biology of megadrile oligochaetes with special reference to the Southeast Asia.</article-title><source>Transactions of the American Philosophical Society</source><volume>62</volume>(<issue>7</issue>): <fpage>1</fpage>–<lpage>326</lpage>. <ext-link xlink:href="10.2307/1006214" ext-link-type="doi" xlink:type="simple">https://doi.org/10.2307/1006214</ext-link></mixed-citation></ref><ref id="B44"><mixed-citation xmlns:xlink="http://www.w3.org/1999/xlink" xlink:type="simple"><person-group><name name-style="western"><surname>Stephenson</surname><given-names>J</given-names></name></person-group> (<year>1932</year>) <article-title>A re-examination of certain <tp:taxon-name><tp:taxon-name-part taxon-name-part-type="subclass">Oligochaeta</tp:taxon-name-part></tp:taxon-name> from the Malay Peninsula (Skeat Expedition, 1899–1900).</article-title><source>Annals &amp; Magazine of Natural History</source><volume>9</volume>(<issue>51</issue>): <fpage>201</fpage>–<lpage>240</lpage>. <ext-link xlink:href="10.1080/00222933208673494" ext-link-type="doi" xlink:type="simple">https://doi.org/10.1080/00222933208673494</ext-link></mixed-citation></ref><ref id="B43"><mixed-citation xmlns:xlink="http://www.w3.org/1999/xlink" xlink:type="simple"><person-group><name name-style="western"><surname>Sims</surname><given-names>RW</given-names></name><name name-style="western"><surname>Easton</surname><given-names>EG</given-names></name></person-group> (<year>1972</year>) <article-title>A numerical revision of the earthworm genus <italic><tp:taxon-name><tp:taxon-name-part taxon-name-part-type="genus">Pheretima</tp:taxon-name-part></tp:taxon-name></italic> (Megascolecidac: <tp:taxon-name><tp:taxon-name-part taxon-name-part-type="subclass">Oligochaeta</tp:taxon-name-part></tp:taxon-name>) with the recognition of new genera and an appendix on the earthworms collected by the Royal Society North Borneo Expedition. Biological Journal of the Linnean Society.</article-title><source>Linnean Society of London</source><volume>4</volume>(<issue>3</issue>): <fpage>169</fpage>–<lpage>268</lpage>. <ext-link xlink:href="10.1111/j.1095-8312.1972.tb00694.x" ext-link-type="doi" xlink:type="simple">https://doi.org/10.1111/j.1095-8312.1972.tb00694.x</ext-link></mixed-citation></ref><ref id="B34"><mixed-citation xmlns:xlink="http://www.w3.org/1999/xlink" xlink:type="simple"><person-group><name name-style="western"><surname>Nguyen</surname><given-names>TT</given-names></name><name name-style="western"><surname>Vanly</surname><given-names>V</given-names></name><name name-style="western"><surname>Lam</surname><given-names>D</given-names></name><name name-style="western"><surname>Nguyen</surname><given-names>TV</given-names></name><name name-style="western"><surname>Nguyen</surname><given-names>AD</given-names></name></person-group> (<year>2022</year>) <article-title>A new earthworms species of the genus <tp:taxon-name><tp:taxon-name-part taxon-name-part-type="genus">Metaphire</tp:taxon-name-part></tp:taxon-name> Sims and Easton, 1972 (<tp:taxon-name><tp:taxon-name-part taxon-name-part-type="subclass">Oligochaeta</tp:taxon-name-part></tp:taxon-name>: <tp:taxon-name><tp:taxon-name-part taxon-name-part-type="family">Megascolecidae</tp:taxon-name-part></tp:taxon-name>) from Southern Vietnam.</article-title><source>Tropical Natural History</source><volume>22</volume>: <fpage>72</fpage>–<lpage>84</lpage>.</mixed-citation></ref><ref id="B33"><mixed-citation xmlns:xlink="http://www.w3.org/1999/xlink" xlink:type="simple"><person-group><name name-style="western"><surname>Ng</surname><given-names>B</given-names></name><name name-style="western"><surname>Bantaowong</surname><given-names>U</given-names></name><name name-style="western"><surname>Tongkerd</surname><given-names>P</given-names></name><name name-style="western"><surname>Panha</surname><given-names>S</given-names></name></person-group> (<year>2018</year>) <article-title>Description of two new species of earthworms genus <italic><tp:taxon-name><tp:taxon-name-part taxon-name-part-type="genus">Metaphire</tp:taxon-name-part></tp:taxon-name></italic> (<tp:taxon-name><tp:taxon-name-part taxon-name-part-type="class">Clitellata</tp:taxon-name-part></tp:taxon-name>: <tp:taxon-name><tp:taxon-name-part taxon-name-part-type="family">Megascolecidae</tp:taxon-name-part></tp:taxon-name>) from Kedah, Peninsular Malaysia.</article-title><source>The Raffles Bulletin of Zoology</source><volume>66</volume>: <fpage>132</fpage>–<lpage>141</lpage>.</mixed-citation></ref><ref id="B7"><mixed-citation xmlns:xlink="http://www.w3.org/1999/xlink" xlink:type="simple"><person-group><name name-style="western"><surname>Beddard</surname><given-names>FE</given-names></name></person-group> (<year>1900</year>) <article-title>On a new species of earthworm from India belonging to the genus <italic><tp:taxon-name><tp:taxon-name-part taxon-name-part-type="genus">Amynthas</tp:taxon-name-part></tp:taxon-name></italic>.</article-title><source>Proceedings of the Zoological Society of London</source><volume>1900</volume>: <fpage>998</fpage>–<lpage>1002</lpage>.</mixed-citation></ref></ref-list></tp:taxon-treatment>
