# Supplementary material for: ﻿Four new terrestrial earthworm species from the northeast Thailand (Oligochaeta, Megascolecidae)
Source: Zookeys. 2023 Aug 28;1176:195–219. doi: 10.3897/zookeys.1176.106517 (PMC10477909; doi:10.3897/zookeys.1176.106517)
Supplement: XML Treatment for Amynthas sakonnakhonensis [file zookeys.1176.106517-treatment2.xml]

<!DOCTYPE tp:taxon-treatment
  PUBLIC "-//TaxonX//DTD Taxonomic Treatment Publishing DTD v0 20100105//EN" "tax-treatment-NSO.dtd">
<tp:taxon-treatment xmlns:tp="http://www.plazi.org/taxpub"><tp:treatment-meta><kwd-group><label>Taxon classification</label><kwd>
                <named-content content-type="kingdom">Animalia</named-content>
              </kwd><kwd>
                <named-content content-type="order">Crassiclitellata</named-content>
              </kwd><kwd>
                <named-content content-type="family">Megascolecidae</named-content>
              </kwd></kwd-group><mixed-citation publication-type="journal"><person-group><name><surname>Chanabun</surname><given-names>Ratmanee</given-names></name><name><surname>Aoonkum</surname><given-names>Anuwat</given-names></name><name><surname>Seesamut</surname><given-names>Teerapong</given-names></name><name><surname>Bantaowong</surname><given-names>Ueangfa</given-names></name><name><surname>Panha</surname><given-names>Somsak</given-names></name></person-group><article-title>﻿Four new terrestrial earthworm species from the northeast Thailand (<tp:taxon-name><tp:taxon-name-part taxon-name-part-type="subclass">Oligochaeta</tp:taxon-name-part></tp:taxon-name>, <tp:taxon-name><tp:taxon-name-part taxon-name-part-type="family">Megascolecidae</tp:taxon-name-part></tp:taxon-name>)</article-title><source>Zookeys</source><day>28</day><month>08</month><year>2023</year><volume>1176</volume><fpage>195</fpage><lpage>219</lpage><pub-id pub-id-type="doi">10.3897/zookeys.1176.106517</pub-id></mixed-citation></tp:treatment-meta><tp:nomenclature><label>﻿</label><tp:taxon-name>
              <object-id xmlns:xlink="http://www.w3.org/1999/xlink" content-type="arpha" xlink:type="simple">8E9D8C56-CD97-54D8-A295-7C1E7893D56E</object-id>
              <tp:taxon-name-part taxon-name-part-type="genus" reg="Amynthas">Amynthas</tp:taxon-name-part>
              <tp:taxon-name-part taxon-name-part-type="species" reg="sakonnakhonensis">sakonnakhonensis</tp:taxon-name-part>
              <object-id xmlns:xlink="http://www.w3.org/1999/xlink" content-type="zoobank" xlink:type="simple">https://zoobank.org/361CB72B-D59A-47E3-90BC-B7945E33F3BD</object-id>
            </tp:taxon-name><tp:taxon-authority>Chanabun &amp; Panha, sp. nov.</tp:taxon-authority><xref ref-type="fig" rid="F5">Figs 5</xref><xref ref-type="fig" rid="F6">, 6</xref><xref ref-type="table" rid="T2">, Tables 2</xref><xref ref-type="table" rid="T5">, 5</xref></tp:nomenclature><tp:treatment-sec sec-type="type material" id="SECID0EOLAG"><title>Type material.</title><p><bold><italic>Holotype</italic></bold>: Adult specimen (<named-content xmlns:xlink="http://www.w3.org/1999/xlink" content-type="dwc:institutional_code" xlink:title="Chulalongkorn University, Museum of Zoology" xlink:href="http://grbio.org/institution/chulalongkorn-university-museum-natural-history" xlink:type="simple">CUMZ</named-content> 3823), Nong Tuet, Samakkee Pattana, Akat Amnuai, Sakon Nakhon, northeast of Thailand, <named-content xmlns:xlink="http://www.w3.org/1999/xlink" content-type="dwc:verbatimCoordinates" xlink:type="simple"><named-content content-type="geo-json" specific-use="{&#34;type&#34;:&#34;Point&#34;,&#34;coordinates&#34;:[103.997389,17.681694]}" id="NCID0EAMAG" xlink:type="simple">17°40'54.1"N, 103°59'50.6"E</named-content></named-content>, 149 m a.m.s.l., 6 October 2019, coll. R. Chanabun, A. Aoonkum. <bold><italic>Paratypes</italic></bold>: 25 adults (<named-content xmlns:xlink="http://www.w3.org/1999/xlink" content-type="dwc:institutional_code" xlink:title="Chulalongkorn University, Museum of Zoology" xlink:href="http://grbio.org/institution/chulalongkorn-university-museum-natural-history" xlink:type="simple">CUMZ</named-content> 3824), 2 adults (<named-content xmlns:xlink="http://www.w3.org/1999/xlink" content-type="dwc:institutional_code" xlink:title="Natural History Museum" xlink:href="http://grbio.org/institution/natural-history-museum-london" xlink:type="simple">NHMUK</named-content>), 2 adults (<named-content xmlns:xlink="http://www.w3.org/1999/xlink" content-type="dwc:institutional_code" xlink:title="Biozentrum Grindel und Zoologisches Museum, University of Hamburg" xlink:href="http://grbio.org/institution/zoologisches-museum-hamburg" xlink:type="simple">ZMH</named-content>), same collection data as for holotype.</p><fig id="F5" position="float" orientation="portrait"><object-id xmlns:xlink="http://www.w3.org/1999/xlink" content-type="doi" xlink:type="simple">10.3897/zookeys.1176.106517.figure5</object-id><object-id xmlns:xlink="http://www.w3.org/1999/xlink" content-type="arpha" xlink:type="simple">16E064BC-7FF2-5DC8-B6EC-78CC8A03F9D1</object-id><label>Figure 5.</label><caption><p>Photographs showing the <bold>A</bold> type locality of <italic><tp:taxon-name><tp:taxon-name-part taxon-name-part-type="genus" reg="Amynthas">Amynthas</tp:taxon-name-part><tp:taxon-name-part taxon-name-part-type="species" reg="sakonnakhonensis">sakonnakhonensis</tp:taxon-name-part></tp:taxon-name></italic> sp. nov. from Nong Tuet, Samakkee Pattana, Akat Amnuai, Sakon Nakhon, Thailand <bold>B</bold> living specimen under the stone near casts <bold>C</bold> coloration of a living paratype, and <bold>D</bold> coloration of a newly collected paratype (<named-content xmlns:xlink="http://www.w3.org/1999/xlink" content-type="dwc:institutional_code" xlink:title="Chulalongkorn University, Museum of Zoology" xlink:href="http://grbio.org/institution/chulalongkorn-university-museum-natural-history" xlink:type="simple">CUMZ</named-content> 3824) after the first preservation step in 30% (v/v) ethanol.</p></caption><graphic xmlns:xlink="http://www.w3.org/1999/xlink" xlink:href="zookeys-1176-195_article-106517__-g005.jpg" position="float" orientation="portrait" xlink:type="simple" id="oo_897720.jpg"><uri content-type="original_file" xlink:type="simple">https://binary.pensoft.net/fig/897720</uri></graphic></fig></tp:treatment-sec><tp:treatment-sec sec-type="diagnosis" id="SECID0E3NAG"><title>Diagnosis.</title><p>Medium-large size, length 134–238 mm, diameter 6–9 mm, 85–162 segments. Male pores paired in segment XVIII, each surrounded by four genital markings. Paired spermathecal pores in intersegments 6/7–8/9. Spermathecae large oval sacs of the ampulla, with stout and short duct, it is less than ampullar in length. Diverticulum long and zigzagged at the beginning and dilated towards the distal end, a baton-like chamber. Intestinal origin at XV. Intestinal caeca simple. Holandric. First dorsal pore in 12/13. Prostate glands large in segments XV–XXII, its ducts long and slender, surrounded by a large, long sessile glandular mass on the body wall.</p><fig id="F6" position="float" orientation="portrait"><object-id xmlns:xlink="http://www.w3.org/1999/xlink" content-type="doi" xlink:type="simple">10.3897/zookeys.1176.106517.figure6</object-id><object-id xmlns:xlink="http://www.w3.org/1999/xlink" content-type="arpha" xlink:type="simple">8D5FB4F7-DF9B-5A98-A280-FFCF26750B8A</object-id><label>Figure 6.</label><caption><p>External and internal morphology of <italic><tp:taxon-name><tp:taxon-name-part taxon-name-part-type="genus" reg="Amynthas">Amynthas</tp:taxon-name-part><tp:taxon-name-part taxon-name-part-type="species" reg="sakonnakhonensis">sakonnakhonensis</tp:taxon-name-part></tp:taxon-name></italic> sp. nov., holotype (<named-content xmlns:xlink="http://www.w3.org/1999/xlink" content-type="dwc:institutional_code" xlink:title="Chulalongkorn University, Museum of Zoology" xlink:href="http://grbio.org/institution/chulalongkorn-university-museum-natural-history" xlink:type="simple">CUMZ</named-content> 3823) <bold>A</bold> external ventral view <bold>B</bold> internal dorsal view, and <bold>C</bold> spermatheca with location of spermathecal pore arrowed.</p></caption><graphic xmlns:xlink="http://www.w3.org/1999/xlink" xlink:href="zookeys-1176-195_article-106517__-g006.jpg" position="float" orientation="portrait" xlink:type="simple" id="oo_897721.jpg"><uri content-type="original_file" xlink:type="simple">https://binary.pensoft.net/fig/897721</uri></graphic></fig></tp:treatment-sec><tp:treatment-sec sec-type="description" id="SECID0EHPAG"><title>Description of holotype.</title><p>Length 217 mm, diameter 9 mm, body cylindrical with 156 segments. Preserved specimens are dark brownish on the dorsal part and pale gray on the ventral part. Setae regularly distributed around the segmental equators, numbering 49 at segment VII, 72 at segment XX, and 10 between male pores at segment XVIII. Setal formula is AA:AB:ZZ:ZY = 1:1:2:1 at XIII. Single female pore on the ventral side at segment XIV. Prostomium epilobic. First dorsal pore in 12/13. Clitellum annular in XIV–XVI with no dorsal pores or setae.</p><p>Male pores paired on the ventral side at XVIII, in a setal line ~ 5 mm and 0.18× the circumference apart ventrally. Male pores superficial, convex, and surrounded by four genital markings each. Large spermathecal pores three pairs in 6/7–8/9. The distance between each pair ~ 0.27× the circumference ventrally apart, with no genital markings on this area.</p><p>The septa at 5/6–7/8 thick, absent in 8/9–9/10, slightly thick in 10/11–11/12, thin in 12/13–14/15, and very thin behind 15/16. Gizzard large in IX–X. Intestine begins in segment XV. Long and simple intestinal caeca in XXVII–XXII. Esophageal hearts four pairs in segment X–XIII. Holandric; testes and funnels in X and XI. Seminal vesicles are paired, one in XI, the other one in XII–XIII. The prostate glands are well developed, located in XV–XXII, and divided into several lobules. The prostate duct is long and slender, surrounded by a large, long sessile glandular mass on the body wall on segments XVII–XIX.</p><p>Ovaries located in segment XIII. Three pairs of spermathecae present on VII–IX. Spermathecae large oval sacs of the ampulla, with stout and short duct, it is less than ampullar in length. Diverticulum long and zigzagged at the beginning and dilated towards the distal end, a baton-like chamber.</p></tp:treatment-sec><tp:treatment-sec sec-type="variation" id="SECID0EPPAG"><title>Variation.</title><p>Twenty-nine paratypes range in body length from 134–238 mm (197.33 ± 24.52 mm), with 85–162 (142.96 ± 21.25) segments (Table <xref ref-type="table" rid="T2">2</xref>).</p><table-wrap id="T2" position="float" orientation="portrait"><label>Table 2.</label><caption><p>Holotype and paratype dimensions and other morphological characteristics of <italic><tp:taxon-name><tp:taxon-name-part taxon-name-part-type="genus" reg="Amynthas">Amynthas</tp:taxon-name-part><tp:taxon-name-part taxon-name-part-type="species" reg="sakonnakhonensis">sakonnakhonensis</tp:taxon-name-part></tp:taxon-name></italic> sp. nov.</p></caption><table id="TID0EXBAI" rules="all"><tbody><tr><th rowspan="1" colspan="1">Characters</th><th rowspan="1" colspan="1">Body length (mm)</th><th rowspan="1" colspan="1">Number of segments</th><th rowspan="1" colspan="1">Location of genital markings</th><th rowspan="1" colspan="1">Number of genital markings</th><th rowspan="1" colspan="1">First dorsal pore</th><th rowspan="1" colspan="1">Prostate glands</th><th rowspan="1" colspan="1">Intestinal caeca</th><th rowspan="1" colspan="1">Genital marking gland</th></tr><tr><td rowspan="1" colspan="1">Holotype CUZM 3823</td><td rowspan="1" colspan="1">217</td><td rowspan="1" colspan="1">156</td><td rowspan="1" colspan="1">XVIII</td><td rowspan="1" colspan="1">4</td><td rowspan="1" colspan="1">12/13</td><td rowspan="1" colspan="1">XV–XXII</td><td rowspan="1" colspan="1">XXVII–XXII</td><td rowspan="1" colspan="1">present</td></tr><tr><td rowspan="1" colspan="1">Paratype <named-content xmlns:xlink="http://www.w3.org/1999/xlink" content-type="dwc:institutional_code" xlink:title="Chulalongkorn University, Museum of Zoology" xlink:href="http://grbio.org/institution/chulalongkorn-university-museum-natural-history" xlink:type="simple">CUMZ</named-content> 3824</td><td rowspan="1" colspan="1"/><td rowspan="1" colspan="1"/><td rowspan="1" colspan="1"/><td rowspan="1" colspan="1"/><td rowspan="1" colspan="1"/><td rowspan="1" colspan="1"/><td rowspan="1" colspan="1"/><td rowspan="1" colspan="1"/></tr><tr><td rowspan="1" colspan="1">1</td><td rowspan="1" colspan="1">190</td><td rowspan="1" colspan="1">156</td><td rowspan="1" colspan="1">XVIII</td><td rowspan="1" colspan="1">4</td><td rowspan="1" colspan="1">12/13</td><td rowspan="1" colspan="1">XV–XXII</td><td rowspan="1" colspan="1">XXVII–XXI</td><td rowspan="1" colspan="1">present</td></tr><tr><td rowspan="1" colspan="1">2</td><td rowspan="1" colspan="1">238</td><td rowspan="1" colspan="1">154</td><td rowspan="1" colspan="1">XVIII</td><td rowspan="1" colspan="1">4</td><td rowspan="1" colspan="1">12/13</td><td rowspan="1" colspan="1">XV–XXII</td><td rowspan="1" colspan="1">XXVII–XXI</td><td rowspan="1" colspan="1">present</td></tr><tr><td rowspan="1" colspan="1">3</td><td rowspan="1" colspan="1">204</td><td rowspan="1" colspan="1">150</td><td rowspan="1" colspan="1">XVIII</td><td rowspan="1" colspan="1">4</td><td rowspan="1" colspan="1">12/13</td><td rowspan="1" colspan="1">XVI–XXII</td><td rowspan="1" colspan="1">XXVII–XXII</td><td rowspan="1" colspan="1">present</td></tr><tr><td rowspan="1" colspan="1">4</td><td rowspan="1" colspan="1">183</td><td rowspan="1" colspan="1">156</td><td rowspan="1" colspan="1">XVIII</td><td rowspan="1" colspan="1">4</td><td rowspan="1" colspan="1">12/13</td><td rowspan="1" colspan="1">XV–XXI</td><td rowspan="1" colspan="1">XXVII–XXII</td><td rowspan="1" colspan="1">present</td></tr><tr><td rowspan="1" colspan="1">5</td><td rowspan="1" colspan="1">172</td><td rowspan="1" colspan="1">154</td><td rowspan="1" colspan="1">XVIII</td><td rowspan="1" colspan="1">4</td><td rowspan="1" colspan="1">12/13</td><td rowspan="1" colspan="1">XV–XXII</td><td rowspan="1" colspan="1">XXVII–XXII</td><td rowspan="1" colspan="1">present</td></tr><tr><td rowspan="1" colspan="1">6</td><td rowspan="1" colspan="1">192</td><td rowspan="1" colspan="1">158</td><td rowspan="1" colspan="1">XVIII</td><td rowspan="1" colspan="1">4</td><td rowspan="1" colspan="1">12/13</td><td rowspan="1" colspan="1">XV–XXII</td><td rowspan="1" colspan="1">XXVII–XXI</td><td rowspan="1" colspan="1">present</td></tr><tr><td rowspan="1" colspan="1">7</td><td rowspan="1" colspan="1">184</td><td rowspan="1" colspan="1">153</td><td rowspan="1" colspan="1">XVIII</td><td rowspan="1" colspan="1">4</td><td rowspan="1" colspan="1">12/13</td><td rowspan="1" colspan="1">XV–XXIII</td><td rowspan="1" colspan="1">XXVII–XXI</td><td rowspan="1" colspan="1">present</td></tr><tr><td rowspan="1" colspan="1">8</td><td rowspan="1" colspan="1">232</td><td rowspan="1" colspan="1">153</td><td rowspan="1" colspan="1">XVIII</td><td rowspan="1" colspan="1">4</td><td rowspan="1" colspan="1">12/13</td><td rowspan="1" colspan="1">XV–XXII</td><td rowspan="1" colspan="1">XXVII–XXI</td><td rowspan="1" colspan="1">present</td></tr><tr><td rowspan="1" colspan="1">9</td><td rowspan="1" colspan="1">201</td><td rowspan="1" colspan="1">152</td><td rowspan="1" colspan="1">XVIII</td><td rowspan="1" colspan="1">4</td><td rowspan="1" colspan="1">12/13</td><td rowspan="1" colspan="1">XV–XXI</td><td rowspan="1" colspan="1">XXVII–XXI</td><td rowspan="1" colspan="1">present</td></tr><tr><td rowspan="1" colspan="1">10</td><td rowspan="1" colspan="1">217</td><td rowspan="1" colspan="1">157</td><td rowspan="1" colspan="1">XVIII</td><td rowspan="1" colspan="1">4</td><td rowspan="1" colspan="1">12/13</td><td rowspan="1" colspan="1">XV–XXIII</td><td rowspan="1" colspan="1">XXVII–XXI</td><td rowspan="1" colspan="1">present</td></tr><tr><td rowspan="1" colspan="1">11</td><td rowspan="1" colspan="1">144</td><td rowspan="1" colspan="1">110</td><td rowspan="1" colspan="1">XVIII</td><td rowspan="1" colspan="1">4</td><td rowspan="1" colspan="1">12/13</td><td rowspan="1" colspan="1">XV–XXIII</td><td rowspan="1" colspan="1">XXVII–XXI</td><td rowspan="1" colspan="1">present</td></tr><tr><td rowspan="1" colspan="1">12</td><td rowspan="1" colspan="1">134</td><td rowspan="1" colspan="1">85</td><td rowspan="1" colspan="1">XVIII</td><td rowspan="1" colspan="1">4</td><td rowspan="1" colspan="1">12/13</td><td rowspan="1" colspan="1">XV–XXII</td><td rowspan="1" colspan="1">XXVII–XXII</td><td rowspan="1" colspan="1">present</td></tr><tr><td rowspan="1" colspan="1">13</td><td rowspan="1" colspan="1">199</td><td rowspan="1" colspan="1">159</td><td rowspan="1" colspan="1">XVIII</td><td rowspan="1" colspan="1">4</td><td rowspan="1" colspan="1">12/13</td><td rowspan="1" colspan="1">XV–XXII</td><td rowspan="1" colspan="1">XXVII–XXI</td><td rowspan="1" colspan="1">present</td></tr><tr><td rowspan="1" colspan="1">14</td><td rowspan="1" colspan="1">217</td><td rowspan="1" colspan="1">156</td><td rowspan="1" colspan="1">XVIII</td><td rowspan="1" colspan="1">4</td><td rowspan="1" colspan="1">12/13</td><td rowspan="1" colspan="1">XV–XXII</td><td rowspan="1" colspan="1">XXVII–XXI</td><td rowspan="1" colspan="1">present</td></tr><tr><td rowspan="1" colspan="1">15</td><td rowspan="1" colspan="1">204</td><td rowspan="1" colspan="1">127</td><td rowspan="1" colspan="1">XVIII</td><td rowspan="1" colspan="1">4</td><td rowspan="1" colspan="1">12/13</td><td rowspan="1" colspan="1">XV–XXII</td><td rowspan="1" colspan="1">XXVII–XXI</td><td rowspan="1" colspan="1">present</td></tr><tr><td rowspan="1" colspan="1">16</td><td rowspan="1" colspan="1">226</td><td rowspan="1" colspan="1">159</td><td rowspan="1" colspan="1">XVIII</td><td rowspan="1" colspan="1">4</td><td rowspan="1" colspan="1">12/13</td><td rowspan="1" colspan="1">XV–XXII</td><td rowspan="1" colspan="1">XXVII–XXI</td><td rowspan="1" colspan="1">present</td></tr><tr><td rowspan="1" colspan="1">17</td><td rowspan="1" colspan="1">208</td><td rowspan="1" colspan="1">109</td><td rowspan="1" colspan="1">XVIII</td><td rowspan="1" colspan="1">4</td><td rowspan="1" colspan="1">12/13</td><td rowspan="1" colspan="1">XV–XXII</td><td rowspan="1" colspan="1">XXVII–XXI</td><td rowspan="1" colspan="1">present</td></tr><tr><td rowspan="1" colspan="1">18</td><td rowspan="1" colspan="1">196</td><td rowspan="1" colspan="1">112</td><td rowspan="1" colspan="1">XVIII</td><td rowspan="1" colspan="1">4</td><td rowspan="1" colspan="1">12/13</td><td rowspan="1" colspan="1">XV–XXII</td><td rowspan="1" colspan="1">XXVII–XXII</td><td rowspan="1" colspan="1">present</td></tr><tr><td rowspan="1" colspan="1">19</td><td rowspan="1" colspan="1">212</td><td rowspan="1" colspan="1">156</td><td rowspan="1" colspan="1">XVIII</td><td rowspan="1" colspan="1">4</td><td rowspan="1" colspan="1">12/13</td><td rowspan="1" colspan="1">XV–XXII</td><td rowspan="1" colspan="1">XXVII–XXI</td><td rowspan="1" colspan="1">present</td></tr><tr><td rowspan="1" colspan="1">20</td><td rowspan="1" colspan="1">191</td><td rowspan="1" colspan="1">158</td><td rowspan="1" colspan="1">XVIII</td><td rowspan="1" colspan="1">4</td><td rowspan="1" colspan="1">12/13</td><td rowspan="1" colspan="1">XV–XXII</td><td rowspan="1" colspan="1">XXVII–XXI</td><td rowspan="1" colspan="1">present</td></tr><tr><td rowspan="1" colspan="1">21</td><td rowspan="1" colspan="1">166</td><td rowspan="1" colspan="1">112</td><td rowspan="1" colspan="1">XVIII</td><td rowspan="1" colspan="1">4</td><td rowspan="1" colspan="1">12/13</td><td rowspan="1" colspan="1">XV–XXII</td><td rowspan="1" colspan="1">XXVII–XXI</td><td rowspan="1" colspan="1">present</td></tr><tr><td rowspan="1" colspan="1">22</td><td rowspan="1" colspan="1">198</td><td rowspan="1" colspan="1">127</td><td rowspan="1" colspan="1">XVIII</td><td rowspan="1" colspan="1">4</td><td rowspan="1" colspan="1">12/13</td><td rowspan="1" colspan="1">XV–XXI</td><td rowspan="1" colspan="1">XXVII–XXI</td><td rowspan="1" colspan="1">present</td></tr><tr><td rowspan="1" colspan="1">23</td><td rowspan="1" colspan="1">176</td><td rowspan="1" colspan="1">121</td><td rowspan="1" colspan="1">XVIII</td><td rowspan="1" colspan="1">4</td><td rowspan="1" colspan="1">12/13</td><td rowspan="1" colspan="1">XVI–XXIII</td><td rowspan="1" colspan="1">XXVII–XXI</td><td rowspan="1" colspan="1">present</td></tr><tr><td rowspan="1" colspan="1">24</td><td rowspan="1" colspan="1">209</td><td rowspan="1" colspan="1">162</td><td rowspan="1" colspan="1">XVIII</td><td rowspan="1" colspan="1">4</td><td rowspan="1" colspan="1">12/13</td><td rowspan="1" colspan="1">XV–XXII</td><td rowspan="1" colspan="1">XXVII–XXII</td><td rowspan="1" colspan="1">present</td></tr><tr><td rowspan="1" colspan="1">25</td><td rowspan="1" colspan="1">193</td><td rowspan="1" colspan="1">150</td><td rowspan="1" colspan="1">XVIII</td><td rowspan="1" colspan="1">4</td><td rowspan="1" colspan="1">12/13</td><td rowspan="1" colspan="1">XV–XXI</td><td rowspan="1" colspan="1">XXVII–XXII</td><td rowspan="1" colspan="1">present</td></tr><tr><td rowspan="1" colspan="1">26</td><td rowspan="1" colspan="1">225</td><td rowspan="1" colspan="1">158</td><td rowspan="1" colspan="1">XVIII</td><td rowspan="1" colspan="1">4</td><td rowspan="1" colspan="1">12/13</td><td rowspan="1" colspan="1">XV–XXI</td><td rowspan="1" colspan="1">XXVII–XXI</td><td rowspan="1" colspan="1">present</td></tr></tbody></table></table-wrap></tp:treatment-sec><tp:treatment-sec sec-type="etymology" id="SECID0EGKBG"><title>Etymology.</title><p>The name <italic>sakonnakhonensis</italic> was derived from the province Sakon Nakhon.</p></tp:treatment-sec><tp:treatment-sec sec-type="distribution" id="SECID0EOKBG"><title>Distribution.</title><p>This species is known only from the type locality.</p></tp:treatment-sec><tp:treatment-sec sec-type="remarks" id="SECID0ETKBG"><title>Remarks.</title><p><italic><tp:taxon-name><tp:taxon-name-part taxon-name-part-type="genus" reg="Amynthas">Amynthas</tp:taxon-name-part><tp:taxon-name-part taxon-name-part-type="species" reg="sakonnakhonensis">sakonnakhonensis</tp:taxon-name-part></tp:taxon-name></italic> sp. nov. is sexthecal with spermathecal pores in 6/7–8/9. This species keyed to the <italic><tp:taxon-name><tp:taxon-name-part taxon-name-part-type="genus" reg="Amynthas"/><tp:taxon-name-part taxon-name-part-type="species" reg="sieboldi">sieboldi</tp:taxon-name-part></tp:taxon-name></italic> species group (<xref ref-type="bibr" rid="B43">Sims and Easton 1972</xref>). After that, <xref ref-type="bibr" rid="B14">Easton (1981)</xref> moved <italic><tp:taxon-name><tp:taxon-name-part taxon-name-part-type="genus" reg="Amynthas">A.</tp:taxon-name-part><tp:taxon-name-part taxon-name-part-type="species" reg="sieboldi">sieboldi</tp:taxon-name-part></tp:taxon-name></italic> (Horst, 1883) to the genus <italic><tp:taxon-name><tp:taxon-name-part taxon-name-part-type="genus" reg="Metaphire">Metaphire</tp:taxon-name-part></tp:taxon-name></italic>. Then <xref ref-type="bibr" rid="B27">James et al. (2005)</xref> investigated and proposed the <italic><tp:taxon-name><tp:taxon-name-part taxon-name-part-type="genus" reg="Amynthas"/><tp:taxon-name-part taxon-name-part-type="species" reg="aelianus">aelianus</tp:taxon-name-part></tp:taxon-name></italic> species group after <italic><tp:taxon-name><tp:taxon-name-part taxon-name-part-type="genus" reg="Amynthas">A.</tp:taxon-name-part><tp:taxon-name-part taxon-name-part-type="species" reg="aelianus">aelianus</tp:taxon-name-part></tp:taxon-name></italic> (Rosa, 1892), to replace the <italic><tp:taxon-name><tp:taxon-name-part taxon-name-part-type="genus" reg="Amynthas"/><tp:taxon-name-part taxon-name-part-type="species" reg="sieboldi">sieboldi</tp:taxon-name-part></tp:taxon-name></italic> species group name (<xref ref-type="bibr" rid="B27">James et al. 2005</xref>; <xref ref-type="bibr" rid="B5">Bantaowong et al. 2014</xref>).</p><p>The <italic><tp:taxon-name><tp:taxon-name-part taxon-name-part-type="genus" reg="Amynthas"/><tp:taxon-name-part taxon-name-part-type="species" reg="aelianus">aelianus</tp:taxon-name-part></tp:taxon-name></italic> species group consists of more than 60 species (<xref ref-type="bibr" rid="B43">Sims and Easton 1972</xref>; <xref ref-type="bibr" rid="B46">Tsai et al. 1999</xref>, <xref ref-type="bibr" rid="B47">2010</xref>; <xref ref-type="bibr" rid="B42">Shen et al. 2003</xref>; <xref ref-type="bibr" rid="B27">James et al. 2005</xref>; <xref ref-type="bibr" rid="B9">Blakemore 2011</xref>; <xref ref-type="bibr" rid="B5">Bantaowong et al. 2014</xref>). In the following, we compared the new species with regional species in the <italic><tp:taxon-name><tp:taxon-name-part taxon-name-part-type="genus" reg="Amynthas"/><tp:taxon-name-part taxon-name-part-type="species" reg="aelianus">aelianus</tp:taxon-name-part></tp:taxon-name></italic> species group: <italic><tp:taxon-name><tp:taxon-name-part taxon-name-part-type="genus" reg="Amynthas">A.</tp:taxon-name-part><tp:taxon-name-part taxon-name-part-type="species" reg="osmastoni">osmastoni</tp:taxon-name-part></tp:taxon-name></italic> (Michaelsen, 1907) from Myanmar, <italic><tp:taxon-name><tp:taxon-name-part taxon-name-part-type="genus" reg="Amynthas">A.</tp:taxon-name-part><tp:taxon-name-part taxon-name-part-type="species" reg="burchardi">burchardi</tp:taxon-name-part></tp:taxon-name></italic> Michaelsen, 1899 from Sumatra, <italic><tp:taxon-name><tp:taxon-name-part taxon-name-part-type="genus" reg="Amynthas">A.</tp:taxon-name-part><tp:taxon-name-part taxon-name-part-type="species" reg="monsoonus">monsoonus</tp:taxon-name-part></tp:taxon-name></italic> James, Shih &amp; Chang, 2005 and <italic><tp:taxon-name><tp:taxon-name-part taxon-name-part-type="genus" reg="Amynthas">A.</tp:taxon-name-part><tp:taxon-name-part taxon-name-part-type="species" reg="huangi">huangi</tp:taxon-name-part></tp:taxon-name></italic> James, Shih &amp; Chang, 2005 from Taiwan (<xref ref-type="bibr" rid="B27">James et al. 2005</xref>).</p><p><italic><tp:taxon-name><tp:taxon-name-part taxon-name-part-type="genus" reg="Amynthas">Amynthas</tp:taxon-name-part><tp:taxon-name-part taxon-name-part-type="species" reg="sakonnakhonensis">sakonnakhonensis</tp:taxon-name-part></tp:taxon-name></italic> sp. nov. is similar to <italic><tp:taxon-name><tp:taxon-name-part taxon-name-part-type="genus" reg="Amynthas">A.</tp:taxon-name-part><tp:taxon-name-part taxon-name-part-type="species" reg="osmastoni">osmastoni</tp:taxon-name-part></tp:taxon-name></italic> from Myanmar and <italic><tp:taxon-name><tp:taxon-name-part taxon-name-part-type="genus" reg="Amynthas">A.</tp:taxon-name-part><tp:taxon-name-part taxon-name-part-type="species" reg="burchardi">burchardi</tp:taxon-name-part></tp:taxon-name></italic> from Sumatra in the body size, but its easily distinguished by the new species having no median genital markings on segment VIII while <italic><tp:taxon-name><tp:taxon-name-part taxon-name-part-type="genus" reg="Amynthas">A.</tp:taxon-name-part><tp:taxon-name-part taxon-name-part-type="species" reg="osmastoni">osmastoni</tp:taxon-name-part></tp:taxon-name></italic> has them, the new species having no mid-ventral group of small circular papillae on segment XVIII while <italic><tp:taxon-name><tp:taxon-name-part taxon-name-part-type="genus" reg="Amynthas">A.</tp:taxon-name-part><tp:taxon-name-part taxon-name-part-type="species" reg="burchardi">burchardi</tp:taxon-name-part></tp:taxon-name></italic> has them. <italic><tp:taxon-name><tp:taxon-name-part taxon-name-part-type="genus" reg="Amynthas">Amynthas</tp:taxon-name-part><tp:taxon-name-part taxon-name-part-type="species" reg="sakonnakhonensis">sakonnakhonensis</tp:taxon-name-part></tp:taxon-name></italic> sp. nov. can be distinguished from <italic><tp:taxon-name><tp:taxon-name-part taxon-name-part-type="genus" reg="Amynthas">A.</tp:taxon-name-part><tp:taxon-name-part taxon-name-part-type="species" reg="monsoonus">monsoonus</tp:taxon-name-part></tp:taxon-name></italic> and <italic><tp:taxon-name><tp:taxon-name-part taxon-name-part-type="genus" reg="Amynthas">A.</tp:taxon-name-part><tp:taxon-name-part taxon-name-part-type="species" reg="huangi">huangi</tp:taxon-name-part></tp:taxon-name></italic> from Taiwan in that the new species has a larger body size than these two species, <italic><tp:taxon-name><tp:taxon-name-part taxon-name-part-type="genus" reg="Amynthas">A.</tp:taxon-name-part><tp:taxon-name-part taxon-name-part-type="species" reg="monsoonus">monsoonus</tp:taxon-name-part></tp:taxon-name></italic> has genital markings in segments VII–IX. <italic><tp:taxon-name><tp:taxon-name-part taxon-name-part-type="genus" reg="Amynthas">Amynthas</tp:taxon-name-part><tp:taxon-name-part taxon-name-part-type="species" reg="monsoonus">monsoonus</tp:taxon-name-part></tp:taxon-name></italic> and <italic><tp:taxon-name><tp:taxon-name-part taxon-name-part-type="genus" reg="Amynthas">A.</tp:taxon-name-part><tp:taxon-name-part taxon-name-part-type="species" reg="huangi">huangi</tp:taxon-name-part></tp:taxon-name></italic> have no genital markings in the male pores region, whereas the new species contains these characters.</p><p>In Thailand, only four species within this species group have been reported from northeastern Thailand. These are <italic><tp:taxon-name><tp:taxon-name-part taxon-name-part-type="genus" reg="Amynthas">A.</tp:taxon-name-part><tp:taxon-name-part taxon-name-part-type="species" reg="fucosus">fucosus</tp:taxon-name-part></tp:taxon-name></italic> (Gates, 1933), <italic><tp:taxon-name><tp:taxon-name-part taxon-name-part-type="genus" reg="Amynthas">A.</tp:taxon-name-part><tp:taxon-name-part taxon-name-part-type="species" reg="siam">siam</tp:taxon-name-part></tp:taxon-name></italic> Blakemore, 2011, <italic><tp:taxon-name><tp:taxon-name-part taxon-name-part-type="genus" reg="Amynthas">A.</tp:taxon-name-part><tp:taxon-name-part taxon-name-part-type="species" reg="arenulus">arenulus</tp:taxon-name-part></tp:taxon-name></italic> Bantaowong &amp; Panha, 2014, <italic><tp:taxon-name><tp:taxon-name-part taxon-name-part-type="genus" reg="Amynthas">A.</tp:taxon-name-part><tp:taxon-name-part taxon-name-part-type="species" reg="longicaeca">longicaeca</tp:taxon-name-part></tp:taxon-name></italic> Bantaowong &amp; Panha, 2014. <italic><tp:taxon-name><tp:taxon-name-part taxon-name-part-type="genus" reg="Amynthas">Amynthas</tp:taxon-name-part><tp:taxon-name-part taxon-name-part-type="species" reg="sakonnakhonensis">sakonnakhonensis</tp:taxon-name-part></tp:taxon-name></italic> sp. nov. is easily distinguished from <italic><tp:taxon-name><tp:taxon-name-part taxon-name-part-type="genus" reg="Amynthas">A.</tp:taxon-name-part><tp:taxon-name-part taxon-name-part-type="species" reg="fucosus">fucosus</tp:taxon-name-part></tp:taxon-name></italic> from Burma and <italic><tp:taxon-name><tp:taxon-name-part taxon-name-part-type="genus" reg="Amynthas">A.</tp:taxon-name-part><tp:taxon-name-part taxon-name-part-type="species" reg="siam">siam</tp:taxon-name-part></tp:taxon-name></italic> from Thailand because these species have body diameters of 6 mm and 3 mm, respectively, while the new species are wider at ~ 8–10 mm. <italic><tp:taxon-name><tp:taxon-name-part taxon-name-part-type="genus" reg="Amynthas">Amynthas</tp:taxon-name-part><tp:taxon-name-part taxon-name-part-type="species" reg="fucosus">fucosus</tp:taxon-name-part></tp:taxon-name></italic> has two pairs of genital markings at 17/18 and 18/19, and <italic><tp:taxon-name><tp:taxon-name-part taxon-name-part-type="genus" reg="Amynthas">A.</tp:taxon-name-part><tp:taxon-name-part taxon-name-part-type="species" reg="siam">siam</tp:taxon-name-part></tp:taxon-name></italic> has a single pair between the male pores, while the new species has four genital markings surrounded by male pores. This new species differs from <italic><tp:taxon-name><tp:taxon-name-part taxon-name-part-type="genus" reg="Amynthas">A.</tp:taxon-name-part><tp:taxon-name-part taxon-name-part-type="species" reg="arenulus">arenulus</tp:taxon-name-part></tp:taxon-name></italic> in that the latter has a larger size and lacks genital markings in the male pore area. <italic><tp:taxon-name><tp:taxon-name-part taxon-name-part-type="genus" reg="Amynthas">Amynthas</tp:taxon-name-part><tp:taxon-name-part taxon-name-part-type="species" reg="arenulus">arenulus</tp:taxon-name-part></tp:taxon-name></italic> has a large transverse elliptical disc surrounded by an elevated rim with an indistinct male aperture located at the outer edge of each poropore, while the new species has four genital markings surrounding the male pore area. The new species has body dimensions similar to <italic><tp:taxon-name><tp:taxon-name-part taxon-name-part-type="genus" reg="Amynthas">A.</tp:taxon-name-part><tp:taxon-name-part taxon-name-part-type="species" reg="longicaeca">longicaeca</tp:taxon-name-part></tp:taxon-name></italic> but can be distinguished from <italic><tp:taxon-name><tp:taxon-name-part taxon-name-part-type="genus" reg="Amynthas">A.</tp:taxon-name-part><tp:taxon-name-part taxon-name-part-type="species" reg="longicaeca">longicaeca</tp:taxon-name-part></tp:taxon-name></italic> by the fact that <italic><tp:taxon-name><tp:taxon-name-part taxon-name-part-type="genus" reg="Amynthas">A.</tp:taxon-name-part><tp:taxon-name-part taxon-name-part-type="species" reg="longicaeca">longicaeca</tp:taxon-name-part></tp:taxon-name></italic> has small crescent-shaped genital markings in the male pore region and spermathecae consist of large oval ampullar with short duct, diverticulum has a small ovate knob and nephridia are present on diverticulum, while the new species has none of these characters.</p><p><italic><tp:taxon-name><tp:taxon-name-part taxon-name-part-type="genus" reg="Amynthas">Amynthas</tp:taxon-name-part><tp:taxon-name-part taxon-name-part-type="species" reg="sakonnakhonensis">sakonnakhonensis</tp:taxon-name-part></tp:taxon-name></italic> sp. nov. is similar to <italic><tp:taxon-name><tp:taxon-name-part taxon-name-part-type="genus" reg="Amynthas">A.</tp:taxon-name-part><tp:taxon-name-part taxon-name-part-type="species" reg="bantanensis">bantanensis</tp:taxon-name-part></tp:taxon-name></italic> sp. nov. in body size but can be distinguished by the <italic><tp:taxon-name><tp:taxon-name-part taxon-name-part-type="genus" reg="Amynthas">A.</tp:taxon-name-part><tp:taxon-name-part taxon-name-part-type="species" reg="sakonnakhonensis">sakonnakhonensis</tp:taxon-name-part></tp:taxon-name></italic> sp. nov. having large oval sacs of the ampulla, with stout and short duct, with long and zigzag diverticulum, and has large, long sessile glandular mass on the body wall region of XVII–XIX, as opposed to <italic><tp:taxon-name><tp:taxon-name-part taxon-name-part-type="genus" reg="Amynthas">A.</tp:taxon-name-part><tp:taxon-name-part taxon-name-part-type="species" reg="bantanensis">bantanensis</tp:taxon-name-part></tp:taxon-name></italic> sp. nov., which has elongated sacs of the ampulla with slender and long stalks, and has no such glandular mass. <italic><tp:taxon-name><tp:taxon-name-part taxon-name-part-type="genus" reg="Amynthas">Amynthas</tp:taxon-name-part><tp:taxon-name-part taxon-name-part-type="species" reg="sakonnakhonensis">sakonnakhonensis</tp:taxon-name-part></tp:taxon-name></italic> sp. nov. differs from <italic><tp:taxon-name><tp:taxon-name-part taxon-name-part-type="genus" reg="Amynthas">A.</tp:taxon-name-part><tp:taxon-name-part taxon-name-part-type="species" reg="auriculus">auriculus</tp:taxon-name-part></tp:taxon-name></italic> sp. nov. by the latter has a bit larger size, male pores located in between small three genital markings, each male pore region somewhat ear-shaped after fixation, and consists of a large, elongated ampullar with very short and zigzag diverticulum; however, <italic><tp:taxon-name><tp:taxon-name-part taxon-name-part-type="genus" reg="Amynthas">A.</tp:taxon-name-part><tp:taxon-name-part taxon-name-part-type="species" reg="sakonnakhonensis">sakonnakhonensis</tp:taxon-name-part></tp:taxon-name></italic> sp. nov. has four genital markings surrounding the male pore area, and has a large oval sacs of the ampulla, with long and zigzag diverticulum. <italic><tp:taxon-name><tp:taxon-name-part taxon-name-part-type="genus" reg="Amynthas">Amynthas</tp:taxon-name-part><tp:taxon-name-part taxon-name-part-type="species" reg="sakonnakhonensis">sakonnakhonensis</tp:taxon-name-part></tp:taxon-name></italic> sp. nov. different genital marking pattern from the other new <italic><tp:taxon-name><tp:taxon-name-part taxon-name-part-type="genus" reg="Amynthas">Amynthas</tp:taxon-name-part></tp:taxon-name></italic> species here, and the other related species is presented in Table <xref ref-type="table" rid="T5">5</xref>.</p></tp:treatment-sec><tp:treatment-sec><!--Section generated to contain objects referenced in tp:taxon-treatment.--><table-wrap id="T5" position="float" orientation="portrait"><label>Table 5.</label><caption><p>Morphological characteristics of <italic><tp:taxon-name><tp:taxon-name-part taxon-name-part-type="genus" reg="Amynthas">A.</tp:taxon-name-part><tp:taxon-name-part taxon-name-part-type="species" reg="sakonnakhonensis">sakonnakhonensis</tp:taxon-name-part></tp:taxon-name></italic> sp. nov., <italic><tp:taxon-name><tp:taxon-name-part taxon-name-part-type="genus" reg="Amynthas">A.</tp:taxon-name-part><tp:taxon-name-part taxon-name-part-type="species" reg="auriculus">auriculus</tp:taxon-name-part></tp:taxon-name></italic> sp. nov., <italic><tp:taxon-name><tp:taxon-name-part taxon-name-part-type="genus" reg="Amynthas">A.</tp:taxon-name-part><tp:taxon-name-part taxon-name-part-type="species" reg="bantanensis">bantanensis</tp:taxon-name-part></tp:taxon-name></italic> sp. nov., and other <italic><tp:taxon-name><tp:taxon-name-part taxon-name-part-type="genus" reg="Amynthas"/><tp:taxon-name-part taxon-name-part-type="species" reg="aelianus">aelianus</tp:taxon-name-part></tp:taxon-name></italic> species in Thailand, Burma, Sumatra. The comma is used to separate body length and width. Missing data are shown with a question mark (?). Data for <italic><tp:taxon-name><tp:taxon-name-part taxon-name-part-type="genus" reg="Amynthas">A.</tp:taxon-name-part><tp:taxon-name-part taxon-name-part-type="species" reg="arenulus">arenulus</tp:taxon-name-part></tp:taxon-name></italic> Bantaowong &amp; Panha, 2014, <italic><tp:taxon-name><tp:taxon-name-part taxon-name-part-type="genus" reg="Amynthas">A.</tp:taxon-name-part><tp:taxon-name-part taxon-name-part-type="species" reg="longicaeca">longicaeca</tp:taxon-name-part></tp:taxon-name></italic> Bantaowong &amp; Panha, 2014, <italic><tp:taxon-name><tp:taxon-name-part taxon-name-part-type="genus" reg="Amynthas">A.</tp:taxon-name-part><tp:taxon-name-part taxon-name-part-type="species" reg="burchardi">burchardi</tp:taxon-name-part></tp:taxon-name></italic> Michaelsen, 1899, <italic><tp:taxon-name><tp:taxon-name-part taxon-name-part-type="genus" reg="Amynthas">A.</tp:taxon-name-part><tp:taxon-name-part taxon-name-part-type="species" reg="osmastoni">osmastoni</tp:taxon-name-part></tp:taxon-name></italic> (Michaelsen, 1907), and <italic><tp:taxon-name><tp:taxon-name-part taxon-name-part-type="genus" reg="Amynthas">A.</tp:taxon-name-part><tp:taxon-name-part taxon-name-part-type="species" reg="fucosus">fucosus</tp:taxon-name-part></tp:taxon-name></italic> (Gates, 1933) are from <xref ref-type="bibr" rid="B5">Bantaowong et al. (2014)</xref>, and <italic><tp:taxon-name><tp:taxon-name-part taxon-name-part-type="genus" reg="Amynthas">A.</tp:taxon-name-part><tp:taxon-name-part taxon-name-part-type="species" reg="siam">siam</tp:taxon-name-part></tp:taxon-name></italic> Blakemore, 2011 is from <xref ref-type="bibr" rid="B9">Blakemore (2011)</xref>.</p></caption><table id="TID0EX5BI" rules="all"><tbody><tr><th rowspan="1" colspan="1">Characters</th><th rowspan="1" colspan="1"><italic><tp:taxon-name><tp:taxon-name-part taxon-name-part-type="genus" reg="Amynthas">A.</tp:taxon-name-part><tp:taxon-name-part taxon-name-part-type="species" reg="sakonnakhonensis">sakonnakhonensis</tp:taxon-name-part></tp:taxon-name></italic> sp. nov.</th><th rowspan="1" colspan="1"><italic><tp:taxon-name><tp:taxon-name-part taxon-name-part-type="genus" reg="Amynthas">A.</tp:taxon-name-part><tp:taxon-name-part taxon-name-part-type="species" reg="auriculus">auriculus</tp:taxon-name-part></tp:taxon-name></italic> sp. nov.</th><th rowspan="1" colspan="1"><italic><tp:taxon-name><tp:taxon-name-part taxon-name-part-type="genus" reg="Amynthas">A.</tp:taxon-name-part><tp:taxon-name-part taxon-name-part-type="species" reg="bantanensis">bantanensis</tp:taxon-name-part></tp:taxon-name></italic> sp. nov.</th><th rowspan="1" colspan="1">
                      <italic>
                        <tp:taxon-name><tp:taxon-name-part taxon-name-part-type="genus" reg="Amynthas">A.</tp:taxon-name-part><tp:taxon-name-part taxon-name-part-type="species" reg="arenulus">arenulus</tp:taxon-name-part></tp:taxon-name>
                      </italic>
                    </th><th rowspan="1" colspan="1">
                      <italic>
                        <tp:taxon-name><tp:taxon-name-part taxon-name-part-type="genus" reg="Amynthas">A.</tp:taxon-name-part><tp:taxon-name-part taxon-name-part-type="species" reg="longicaeca">longicaeca</tp:taxon-name-part></tp:taxon-name>
                      </italic>
                    </th><th rowspan="1" colspan="1">
                      <italic>
                        <tp:taxon-name><tp:taxon-name-part taxon-name-part-type="genus" reg="Amynthas">A.</tp:taxon-name-part><tp:taxon-name-part taxon-name-part-type="species" reg="burchardi">burchardi</tp:taxon-name-part></tp:taxon-name>
                      </italic>
                    </th><th rowspan="1" colspan="1">
                      <italic>
                        <tp:taxon-name><tp:taxon-name-part taxon-name-part-type="genus" reg="Amynthas">A.</tp:taxon-name-part><tp:taxon-name-part taxon-name-part-type="species" reg="osmastoni">osmastoni</tp:taxon-name-part></tp:taxon-name>
                      </italic>
                    </th><th rowspan="1" colspan="1">
                      <italic>
                        <tp:taxon-name><tp:taxon-name-part taxon-name-part-type="genus" reg="Amynthas">A.</tp:taxon-name-part><tp:taxon-name-part taxon-name-part-type="species" reg="fucosus">fucosus</tp:taxon-name-part></tp:taxon-name>
                      </italic>
                    </th><th rowspan="1" colspan="1">
                      <italic>
                        <tp:taxon-name><tp:taxon-name-part taxon-name-part-type="genus" reg="Amynthas">A.</tp:taxon-name-part><tp:taxon-name-part taxon-name-part-type="species" reg="siam">siam</tp:taxon-name-part></tp:taxon-name>
                      </italic>
                    </th></tr><tr><td rowspan="1" colspan="1">Body length (mm), width (mm)</td><td rowspan="1" colspan="1">134–238, 6–9</td><td rowspan="1" colspan="1">184–267, 9–11</td><td rowspan="1" colspan="1">159–213, 8–10</td><td rowspan="1" colspan="1">465, 13.3</td><td rowspan="1" colspan="1">278, 10.1</td><td rowspan="1" colspan="1">270, 9</td><td rowspan="1" colspan="1">250–320, 10–11</td><td rowspan="1" colspan="1">120, 6</td><td rowspan="1" colspan="1">73, 3</td></tr><tr><td rowspan="1" colspan="1">Segment number</td><td rowspan="1" colspan="1">85–162</td><td rowspan="1" colspan="1">95–151</td><td rowspan="1" colspan="1">105–149</td><td rowspan="1" colspan="1">133–176</td><td rowspan="1" colspan="1">115–160</td><td rowspan="1" colspan="1">126</td><td rowspan="1" colspan="1">126–148</td><td rowspan="1" colspan="1">114</td><td rowspan="1" colspan="1">?</td></tr><tr><td rowspan="1" colspan="1">First dorsal pore</td><td rowspan="1" colspan="1">12/13</td><td rowspan="1" colspan="1">12/13</td><td rowspan="1" colspan="1">12/13</td><td rowspan="1" colspan="1">12/13</td><td rowspan="1" colspan="1">12/13</td><td rowspan="1" colspan="1">13/14</td><td rowspan="1" colspan="1">12/13</td><td rowspan="1" colspan="1">12/13</td><td rowspan="1" colspan="1">12/13</td></tr><tr><td rowspan="1" colspan="1">Genital marking</td><td rowspan="1" colspan="1"/><td rowspan="1" colspan="1"/><td rowspan="1" colspan="1"/><td rowspan="1" colspan="1"/><td rowspan="1" colspan="1"/><td rowspan="1" colspan="1"/><td rowspan="1" colspan="1"/><td rowspan="1" colspan="1"/><td rowspan="1" colspan="1"/></tr><tr><td rowspan="1" colspan="1">Pre-clitellum</td><td rowspan="1" colspan="1">absent</td><td rowspan="1" colspan="1">absent</td><td rowspan="1" colspan="1">absent</td><td rowspan="1" colspan="1">absent</td><td rowspan="1" colspan="1">absent</td><td rowspan="1" colspan="1">absent</td><td rowspan="1" colspan="1">median in VIII</td><td rowspan="1" colspan="1">absent</td><td rowspan="1" colspan="1">absent</td></tr><tr><td rowspan="1" colspan="1">Post-clitellum</td><td rowspan="1" colspan="1">four genital markings at XVIII</td><td rowspan="1" colspan="1">three genital markings at XVIII</td><td rowspan="1" colspan="1">four genital markings at XVIII</td><td rowspan="1" colspan="1">absent</td><td rowspan="1" colspan="1">crescent shape</td><td rowspan="1" colspan="1">mid-ventral group of small circular papillae on XVIII</td><td rowspan="1" colspan="1">absent</td><td rowspan="1" colspan="1">paired at 17/18, 18/19</td><td rowspan="1" colspan="1">pair at XVIII</td></tr><tr><td rowspan="1" colspan="1">Spermathecae</td><td rowspan="1" colspan="1">large oval sac</td><td rowspan="1" colspan="1">large elongated sacs</td><td rowspan="1" colspan="1">elongate sac</td><td rowspan="1" colspan="1">large sac</td><td rowspan="1" colspan="1">oval</td><td rowspan="1" colspan="1">oval</td><td rowspan="1" colspan="1">spherical</td><td rowspan="1" colspan="1">flatten</td><td rowspan="1" colspan="1">spherical</td></tr><tr><td rowspan="1" colspan="1">Diverticulum</td><td rowspan="1" colspan="1">long and zigzag, distal end a baton-like chamber</td><td rowspan="1" colspan="1">short and zigzag</td><td rowspan="1" colspan="1">slender, long, at the beginning, zigzag at the center and slender toward the end</td><td rowspan="1" colspan="1">slender</td><td rowspan="1" colspan="1">small ovate knob</td><td rowspan="1" colspan="1">long slender</td><td rowspan="1" colspan="1">tubular</td><td rowspan="1" colspan="1">tubular and coiled</td><td rowspan="1" colspan="1">convoluted</td></tr><tr><td rowspan="1" colspan="1">Prostate gland</td><td rowspan="1" colspan="1">XV–XXII</td><td rowspan="1" colspan="1">XVI–XXIV</td><td rowspan="1" colspan="1">XVI–XXII</td><td rowspan="1" colspan="1">XVII–XXII</td><td rowspan="1" colspan="1">XVI–XXI</td><td rowspan="1" colspan="1">XV–XX</td><td rowspan="1" colspan="1">XV–XXIV</td><td rowspan="1" colspan="1">XVII–XX</td><td rowspan="1" colspan="1">?</td></tr><tr><td rowspan="1" colspan="1">Intestinal caeca</td><td rowspan="1" colspan="1">XXVII–XXII</td><td rowspan="1" colspan="1">XXVII–XXI</td><td rowspan="1" colspan="1">XXVII–XIX</td><td rowspan="1" colspan="1">XXVII–XXIII</td><td rowspan="1" colspan="1">XXVII–XXIV</td><td rowspan="1" colspan="1">?</td><td rowspan="1" colspan="1">?</td><td rowspan="1" colspan="1">?</td><td rowspan="1" colspan="1">XXVII–?</td></tr><tr><td rowspan="1" colspan="1">Genital marking gland</td><td rowspan="1" colspan="1">large, long sessile glandular mass on segment XVII–XIX</td><td rowspan="1" colspan="1">large sessile glandular masses on segment XVIII–XXI</td><td rowspan="1" colspan="1">absent</td><td rowspan="1" colspan="1">large sessile glandular masses</td><td rowspan="1" colspan="1">large sessile glandular masses</td><td rowspan="1" colspan="1">absent</td><td rowspan="1" colspan="1">absent</td><td rowspan="1" colspan="1">absent</td><td rowspan="1" colspan="1">slight sessile genital glands</td></tr><tr><td rowspan="1" colspan="1">Type locality</td><td rowspan="1" colspan="1">Thailand</td><td rowspan="1" colspan="1">Thailand</td><td rowspan="1" colspan="1">Thailand</td><td rowspan="1" colspan="1">Thailand</td><td rowspan="1" colspan="1">Thailand</td><td rowspan="1" colspan="1">Sumatra, Indonesia</td><td rowspan="1" colspan="1">South Andaman Islands</td><td rowspan="1" colspan="1">Myanmar</td><td rowspan="1" colspan="1">Thailand</td></tr></tbody></table></table-wrap></tp:treatment-sec><ref-list><ref id="B5"><mixed-citation xmlns:xlink="http://www.w3.org/1999/xlink" xlink:type="simple"><person-group><name name-style="western"><surname>Bantaowong</surname><given-names>B</given-names></name><name name-style="western"><surname>Somniyam</surname><given-names>P</given-names></name><name name-style="western"><surname>Sutcharit</surname><given-names>C</given-names></name><name name-style="western"><surname>James</surname><given-names>SW</given-names></name><name name-style="western"><surname>Panha</surname><given-names>S</given-names></name></person-group> (<year>2014</year>) <article-title>Four new species of the earthworm genus <italic><tp:taxon-name><tp:taxon-name-part taxon-name-part-type="genus">Amynthas</tp:taxon-name-part></tp:taxon-name></italic> Kinberg, 1867, with redescription of the type species (<tp:taxon-name><tp:taxon-name-part taxon-name-part-type="class">Clitellata</tp:taxon-name-part></tp:taxon-name>: <tp:taxon-name><tp:taxon-name-part taxon-name-part-type="family">Megascolecidae</tp:taxon-name-part></tp:taxon-name>).</article-title><source>The Raffles Bulletin of Zoology</source><volume>62</volume>: <fpage>655</fpage>–<lpage>670</lpage>.</mixed-citation></ref><ref id="B9"><mixed-citation xmlns:xlink="http://www.w3.org/1999/xlink" xlink:type="simple"><person-group><name name-style="western"><surname>Blakemore</surname><given-names>RJ</given-names></name></person-group> (<year>2011</year>) <article-title>Description of a new <italic><tp:taxon-name><tp:taxon-name-part taxon-name-part-type="genus">Amynthas</tp:taxon-name-part></tp:taxon-name></italic> earthworm (<tp:taxon-name><tp:taxon-name-part taxon-name-part-type="family">Megascolecidae</tp:taxon-name-part></tp:taxon-name><italic>sensu stricto</italic>) from Thailand.</article-title><source>Bulletin of the National Museum of Nature and Science, Tokyo, Series A</source><volume>37</volume>: <fpage>9</fpage>–<lpage>13</lpage>.</mixed-citation></ref><ref id="B43"><mixed-citation xmlns:xlink="http://www.w3.org/1999/xlink" xlink:type="simple"><person-group><name name-style="western"><surname>Sims</surname><given-names>RW</given-names></name><name name-style="western"><surname>Easton</surname><given-names>EG</given-names></name></person-group> (<year>1972</year>) <article-title>A numerical revision of the earthworm genus <italic><tp:taxon-name><tp:taxon-name-part taxon-name-part-type="genus">Pheretima</tp:taxon-name-part></tp:taxon-name></italic> (Megascolecidac: <tp:taxon-name><tp:taxon-name-part taxon-name-part-type="subclass">Oligochaeta</tp:taxon-name-part></tp:taxon-name>) with the recognition of new genera and an appendix on the earthworms collected by the Royal Society North Borneo Expedition. Biological Journal of the Linnean Society.</article-title><source>Linnean Society of London</source><volume>4</volume>(<issue>3</issue>): <fpage>169</fpage>–<lpage>268</lpage>. <ext-link xlink:href="10.1111/j.1095-8312.1972.tb00694.x" ext-link-type="doi" xlink:type="simple">https://doi.org/10.1111/j.1095-8312.1972.tb00694.x</ext-link></mixed-citation></ref><ref id="B14"><mixed-citation xmlns:xlink="http://www.w3.org/1999/xlink" xlink:type="simple"><person-group><name name-style="western"><surname>Easton</surname><given-names>EG</given-names></name></person-group> (<year>1981</year>) <article-title>Japanese earthworms: a synopsis of Megadrile species.</article-title><source>Bulletin of the British Museum (Natural History) Zoology</source><volume>40</volume>: <fpage>33</fpage>–<lpage>65</lpage>.</mixed-citation></ref><ref id="B27"><mixed-citation xmlns:xlink="http://www.w3.org/1999/xlink" xlink:type="simple"><person-group><name name-style="western"><surname>James</surname><given-names>SW</given-names></name><name name-style="western"><surname>Shih</surname><given-names>HT</given-names></name><name name-style="western"><surname>Chang</surname><given-names>HW</given-names></name></person-group> (<year>2005</year>) <article-title>Seven new species of <italic><tp:taxon-name><tp:taxon-name-part taxon-name-part-type="genus">Amynthas</tp:taxon-name-part></tp:taxon-name></italic> (<tp:taxon-name><tp:taxon-name-part taxon-name-part-type="class">Clitellata</tp:taxon-name-part></tp:taxon-name>: <tp:taxon-name><tp:taxon-name-part taxon-name-part-type="family">Megascolecidae</tp:taxon-name-part></tp:taxon-name>) and new earthworm record from Taiwan.</article-title><source>Journal of Natural History</source><volume>39</volume>(<issue>14</issue>): <fpage>1007</fpage>–<lpage>1028</lpage>. <ext-link xlink:href="10.1080/00222930400001434" ext-link-type="doi" xlink:type="simple">https://doi.org/10.1080/00222930400001434</ext-link></mixed-citation></ref><ref id="B46"><mixed-citation xmlns:xlink="http://www.w3.org/1999/xlink" xlink:type="simple"><person-group><name name-style="western"><surname>Tsai</surname><given-names>CF</given-names></name><name name-style="western"><surname>Shen</surname><given-names>HP</given-names></name><name name-style="western"><surname>Tsai</surname><given-names>SC</given-names></name></person-group> (<year>1999</year>) <article-title>On some new species of the pheretimoid earthworms (<tp:taxon-name><tp:taxon-name-part taxon-name-part-type="subclass">Oligochaeta</tp:taxon-name-part></tp:taxon-name>: <tp:taxon-name><tp:taxon-name-part taxon-name-part-type="family">Megascolecidae</tp:taxon-name-part></tp:taxon-name>) from Taiwan.</article-title><source>Journal of the National Taiwan Museum</source><volume>52</volume>: <fpage>33</fpage>–<lpage>46</lpage>.</mixed-citation></ref><ref id="B47"><mixed-citation xmlns:xlink="http://www.w3.org/1999/xlink" xlink:type="simple"><person-group><name name-style="western"><surname>Tsai</surname><given-names>CF</given-names></name><name name-style="western"><surname>Shen</surname><given-names>HP</given-names></name><name name-style="western"><surname>Tsai</surname><given-names>SC</given-names></name></person-group> (<year>2010</year>) <article-title>Four new species of <italic><tp:taxon-name><tp:taxon-name-part taxon-name-part-type="genus">Amynthas</tp:taxon-name-part></tp:taxon-name></italic> earthworms (<tp:taxon-name><tp:taxon-name-part taxon-name-part-type="subclass">Oligochaeta</tp:taxon-name-part></tp:taxon-name>: <tp:taxon-name><tp:taxon-name-part taxon-name-part-type="family">Megascolecidae</tp:taxon-name-part></tp:taxon-name>) from the Central Mountain Range of southern Taiwan.</article-title><source>Journal of Natural History</source><volume>44</volume>(<issue>21–22</issue>): <fpage>1251</fpage>–<lpage>1267</lpage>. <ext-link xlink:href="10.1080/00222931003624788" ext-link-type="doi" xlink:type="simple">https://doi.org/10.1080/00222931003624788</ext-link></mixed-citation></ref><ref id="B42"><mixed-citation xmlns:xlink="http://www.w3.org/1999/xlink" xlink:type="simple"><person-group><name name-style="western"><surname>Shen</surname><given-names>HP</given-names></name><name name-style="western"><surname>Tsai</surname><given-names>CF</given-names></name><name name-style="western"><surname>Tsai</surname><given-names>SC</given-names></name></person-group> (<year>2003</year>) <article-title>Six new earthworms of the genus <italic><tp:taxon-name><tp:taxon-name-part taxon-name-part-type="genus">Amynthas</tp:taxon-name-part></tp:taxon-name></italic> (<tp:taxon-name><tp:taxon-name-part taxon-name-part-type="subclass">Oligochaeta</tp:taxon-name-part></tp:taxon-name>: <tp:taxon-name><tp:taxon-name-part taxon-name-part-type="family">Megascolecidae</tp:taxon-name-part></tp:taxon-name>) from central Taiwan.</article-title><source>Zoological Studies</source><volume>42</volume>: <fpage>479</fpage>–<lpage>490</lpage>.</mixed-citation></ref></ref-list></tp:taxon-treatment>
