# Supplementary material for: ﻿Four new terrestrial earthworm species from the northeast Thailand (Oligochaeta, Megascolecidae)
Source: Zookeys. 2023 Aug 28;1176:195–219. doi: 10.3897/zookeys.1176.106517 (PMC10477909; doi:10.3897/zookeys.1176.106517)
Supplement: XML Treatment for Amynthas auriculus [file zookeys.1176.106517-treatment3.xml]

<!DOCTYPE tp:taxon-treatment
  PUBLIC "-//TaxonX//DTD Taxonomic Treatment Publishing DTD v0 20100105//EN" "tax-treatment-NSO.dtd">
<tp:taxon-treatment xmlns:tp="http://www.plazi.org/taxpub"><tp:treatment-meta><kwd-group><label>Taxon classification</label><kwd>
                <named-content content-type="kingdom">Animalia</named-content>
              </kwd><kwd>
                <named-content content-type="order">Crassiclitellata</named-content>
              </kwd><kwd>
                <named-content content-type="family">Megascolecidae</named-content>
              </kwd></kwd-group><mixed-citation publication-type="journal"><person-group><name><surname>Chanabun</surname><given-names>Ratmanee</given-names></name><name><surname>Aoonkum</surname><given-names>Anuwat</given-names></name><name><surname>Seesamut</surname><given-names>Teerapong</given-names></name><name><surname>Bantaowong</surname><given-names>Ueangfa</given-names></name><name><surname>Panha</surname><given-names>Somsak</given-names></name></person-group><article-title>﻿Four new terrestrial earthworm species from the northeast Thailand (<tp:taxon-name><tp:taxon-name-part taxon-name-part-type="subclass">Oligochaeta</tp:taxon-name-part></tp:taxon-name>, <tp:taxon-name><tp:taxon-name-part taxon-name-part-type="family">Megascolecidae</tp:taxon-name-part></tp:taxon-name>)</article-title><source>Zookeys</source><day>28</day><month>08</month><year>2023</year><volume>1176</volume><fpage>195</fpage><lpage>219</lpage><pub-id pub-id-type="doi">10.3897/zookeys.1176.106517</pub-id></mixed-citation></tp:treatment-meta><tp:nomenclature><label>﻿</label><tp:taxon-name>
              <object-id xmlns:xlink="http://www.w3.org/1999/xlink" content-type="arpha" xlink:type="simple">5926B02C-E589-58D1-ABE1-3CEB838E456E</object-id>
              <tp:taxon-name-part taxon-name-part-type="genus" reg="Amynthas">Amynthas</tp:taxon-name-part>
              <tp:taxon-name-part taxon-name-part-type="species" reg="auriculus">auriculus</tp:taxon-name-part>
              <object-id xmlns:xlink="http://www.w3.org/1999/xlink" content-type="zoobank" xlink:type="simple">https://zoobank.org/2CA10F55-D79F-4D5C-972F-22FA890B6340</object-id>
            </tp:taxon-name><tp:taxon-authority>Chanabun &amp; Panha, sp. nov.</tp:taxon-authority><xref ref-type="fig" rid="F7">Figs 7</xref><xref ref-type="fig" rid="F8">, 8</xref><xref ref-type="table" rid="T3">, Tables 3</xref><xref ref-type="table" rid="T5">, 5</xref></tp:nomenclature><tp:treatment-sec sec-type="type material" id="SECID0EAAAI"><title>Type material.</title><p><bold><italic>Holotype</italic></bold>: Adult specimen (<named-content xmlns:xlink="http://www.w3.org/1999/xlink" content-type="dwc:institutional_code" xlink:title="Chulalongkorn University, Museum of Zoology" xlink:href="http://grbio.org/institution/chulalongkorn-university-museum-natural-history" xlink:type="simple">CUMZ</named-content> 3825) Wut Tham Kham, Phannanikom, Sakon Nakhon, northeast of Thailand, <named-content xmlns:xlink="http://www.w3.org/1999/xlink" content-type="dwc:verbatimCoordinates" xlink:type="simple"><named-content content-type="geo-json" specific-use="{&#34;type&#34;:&#34;Point&#34;,&#34;coordinates&#34;:[103.900194,17.218389]}" id="NCID0ESAAI" xlink:type="simple">17°13'06.2"N, 103°54'00.7"E</named-content></named-content>, 403 m a.m.s.l., 9 October 2019, coll. R. Chanabun, A. Aoonkum. <bold><italic>Paratypes</italic></bold>: 2 adults (<named-content xmlns:xlink="http://www.w3.org/1999/xlink" content-type="dwc:institutional_code" xlink:title="Chulalongkorn University, Museum of Zoology" xlink:href="http://grbio.org/institution/chulalongkorn-university-museum-natural-history" xlink:type="simple">CUMZ</named-content> 3826), 2 adults (<named-content xmlns:xlink="http://www.w3.org/1999/xlink" content-type="dwc:institutional_code" xlink:title="Natural History Museum" xlink:href="http://grbio.org/institution/natural-history-museum-london" xlink:type="simple">NHMUK</named-content>), same collection data as for holotype.</p><fig id="F7" position="float" orientation="portrait"><object-id xmlns:xlink="http://www.w3.org/1999/xlink" content-type="doi" xlink:type="simple">10.3897/zookeys.1176.106517.figure7</object-id><object-id xmlns:xlink="http://www.w3.org/1999/xlink" content-type="arpha" xlink:type="simple">314FC7CE-63A4-5787-AFC7-10D01C52159C</object-id><label>Figure 7.</label><caption><p>Photographs showing the <bold>A</bold> type locality of <italic><tp:taxon-name><tp:taxon-name-part taxon-name-part-type="genus" reg="Amynthas">Amynthas</tp:taxon-name-part><tp:taxon-name-part taxon-name-part-type="species" reg="auriculus">auriculus</tp:taxon-name-part></tp:taxon-name></italic> sp. nov. from Wut Tham Kham, Phannanikom, Sakon Nakhon, Thailand <bold>B</bold> casts of the new species <bold>C</bold> coloration of a living paratype, and <bold>D</bold> coloration of a newly collected paratype (<named-content xmlns:xlink="http://www.w3.org/1999/xlink" content-type="dwc:institutional_code" xlink:title="Chulalongkorn University, Museum of Zoology" xlink:href="http://grbio.org/institution/chulalongkorn-university-museum-natural-history" xlink:type="simple">CUMZ</named-content> 3826) after the first preservation step in 30% (v/v) ethanol.</p></caption><graphic xmlns:xlink="http://www.w3.org/1999/xlink" xlink:href="zookeys-1176-195_article-106517__-g007.jpg" position="float" orientation="portrait" xlink:type="simple" id="oo_897722.jpg"><uri content-type="original_file" xlink:type="simple">https://binary.pensoft.net/fig/897722</uri></graphic></fig></tp:treatment-sec><tp:treatment-sec sec-type="diagnosis" id="SECID0EKCAI"><title>Diagnosis.</title><p>Medium-large size, length 184–267 mm, diameter 9–11 mm, 95–151 segments. Paired male pores at segment XVIII, surrounded by three genital papillae, each male pore region somewhat ear-shaped after fixation. Paired spermathecal pores in intersegments 6/7–8/9. Spermathecae are large, elongated sacs, with slender stalks of the ampulla, and diverticulum very short and zigzagged from its origin until the end. Holandric. Intestinal caeca simple. First dorsal pore in 12/13. Prostate glands large in XVI–XXIV, the prostate duct large, slender, smooth, and a bit zigzagged at the end, surrounded by a large sessile glandular mass on the body wall.</p><fig id="F8" position="float" orientation="portrait"><object-id xmlns:xlink="http://www.w3.org/1999/xlink" content-type="doi" xlink:type="simple">10.3897/zookeys.1176.106517.figure8</object-id><object-id xmlns:xlink="http://www.w3.org/1999/xlink" content-type="arpha" xlink:type="simple">B9765AA5-4A4E-5309-851C-107E26AB72BF</object-id><label>Figure 8.</label><caption><p>External and internal morphology of <italic><tp:taxon-name><tp:taxon-name-part taxon-name-part-type="genus" reg="Amynthas">Amynthas</tp:taxon-name-part><tp:taxon-name-part taxon-name-part-type="species" reg="auriculus">auriculus</tp:taxon-name-part></tp:taxon-name></italic> sp. nov., holotype (<named-content xmlns:xlink="http://www.w3.org/1999/xlink" content-type="dwc:institutional_code" xlink:title="Chulalongkorn University, Museum of Zoology" xlink:href="http://grbio.org/institution/chulalongkorn-university-museum-natural-history" xlink:type="simple">CUMZ</named-content> 3825) <bold>A</bold> external ventral view <bold>B</bold> internal dorsal view, and <bold>C</bold> spermatheca with location of spermathecal pore arrowed.</p></caption><graphic xmlns:xlink="http://www.w3.org/1999/xlink" xlink:href="zookeys-1176-195_article-106517__-g008.jpg" position="float" orientation="portrait" xlink:type="simple" id="oo_897723.jpg"><uri content-type="original_file" xlink:type="simple">https://binary.pensoft.net/fig/897723</uri></graphic></fig></tp:treatment-sec><tp:treatment-sec sec-type="description" id="SECID0EVDAI"><title>Description of the holotype.</title><p>Length 267 mm, diameter 10 mm, body cylindrical. 139 segments. Preserved specimens are dark brownish on the dorsal part and pale gray on the ventral part. Setae are regularly distributed around segmental equators, numbering 27 at segment VII, 62 at segment XX, and 20 between male pores at segment XVIII. Setal formula AA:AB:ZZ:ZY = 1:1:2:1 at XIII. At segment XIV, a single female pore mid-ventrally. Prostomium epilobic. First dorsal pore in 12/13. Clitellum annular in segments XIV–XVI with no dorsal pores or setae.</p><p>Male pores paired, superficial, convex, located on ventral side of segment XVIII, in between small genital markings; each male pore region somewhat ear-shaped after fixation in ethanol. Male pores ~ 7 mm apart, distance 0.29× the body circumference. Single female pore at XIV. At segment XVIII, each male pore is lined by two anterior genital markings above the setal line, and one posterior genital marking below the setal line. Spermathecal pores three pairs in 6/7–8/9, distance between each pair is ~ 0.37× the circumference ventrally, there are no genital markings in this area.</p><p>The septa are thick in 5/6–7/8; absent in 8/9–9/10; slightly thick in 10/11–11/12; thin in 12/13–14/15; and very thin behind 15/16. Gizzard large at IX–X. Intestine begins at segment XV. Long and simple intestinal caeca in XXVII–XXI. Esophageal hearts four pairs in segment X–XIII. Holandric; testes and funnels in X and XI. Seminal vesicles paired in XI–XII. Prostate glands divided into several lobules, in XVI–XXIV, large and well-developed. Prostate duct large, slender, smooth, and a bit zigzagged, surrounded by a large sessile glandular mass on the body wall on segments XVIII–XXI.</p><p>Ovaries in segment XIII. Three pairs spermathecae in VII–IX. Spermathecae large, elongated sacs with slender stalks of the ampulla, diverticulum very short and zigzagged from its origin until the end.</p></tp:treatment-sec><tp:treatment-sec sec-type="variation" id="SECID0E4DAI"><title>Variation.</title><p>Four paratypes range in size from 184–224 mm (218.20 ± 30.80 mm) body length with 95–151 (128.40 ± 22.65) segments (Table <xref ref-type="table" rid="T3">3</xref>).</p><table-wrap id="T3" position="float" orientation="portrait"><label>Table 3.</label><caption><p>Holotype and paratype dimensions and other morphological characteristics of <italic><tp:taxon-name><tp:taxon-name-part taxon-name-part-type="genus" reg="Amynthas">Amynthas</tp:taxon-name-part><tp:taxon-name-part taxon-name-part-type="species" reg="auriculus">auriculus</tp:taxon-name-part></tp:taxon-name></italic> sp. nov.</p></caption><table id="TID0EMHBI" rules="all"><tbody><tr><th rowspan="1" colspan="1">Characters</th><th rowspan="1" colspan="1">Body length (mm)</th><th rowspan="1" colspan="1">Number of segments</th><th rowspan="1" colspan="1">Location of genital markings</th><th rowspan="1" colspan="1">Number of genital markings</th><th rowspan="1" colspan="1">First dorsal pore</th><th rowspan="1" colspan="1">Prostate glands</th><th rowspan="1" colspan="1">Intestinal caeca</th><th rowspan="1" colspan="1">Genital marking gland</th></tr><tr><td rowspan="1" colspan="1">Holotype CUZM 3825</td><td rowspan="1" colspan="1">267</td><td rowspan="1" colspan="1">139</td><td rowspan="1" colspan="1">XVIII</td><td rowspan="1" colspan="1">3</td><td rowspan="1" colspan="1">12/13</td><td rowspan="1" colspan="1">XVI–XXIV</td><td rowspan="1" colspan="1">XXVII–XXI</td><td rowspan="1" colspan="1">present</td></tr><tr><td rowspan="1" colspan="1">Paratype <named-content xmlns:xlink="http://www.w3.org/1999/xlink" content-type="dwc:institutional_code" xlink:title="Chulalongkorn University, Museum of Zoology" xlink:href="http://grbio.org/institution/chulalongkorn-university-museum-natural-history" xlink:type="simple">CUMZ</named-content> 3826</td><td rowspan="1" colspan="1"/><td rowspan="1" colspan="1"/><td rowspan="1" colspan="1"/><td rowspan="1" colspan="1"/><td rowspan="1" colspan="1"/><td rowspan="1" colspan="1"/><td rowspan="1" colspan="1"/><td rowspan="1" colspan="1"/></tr><tr><td rowspan="1" colspan="1">1</td><td rowspan="1" colspan="1">224</td><td rowspan="1" colspan="1">151</td><td rowspan="1" colspan="1">XVIII</td><td rowspan="1" colspan="1">3</td><td rowspan="1" colspan="1">12/13</td><td rowspan="1" colspan="1">XV–XXV</td><td rowspan="1" colspan="1">XXVII–XXI</td><td rowspan="1" colspan="1">present</td></tr><tr><td rowspan="1" colspan="1">2</td><td rowspan="1" colspan="1">207</td><td rowspan="1" colspan="1">116</td><td rowspan="1" colspan="1">XVIII</td><td rowspan="1" colspan="1">3</td><td rowspan="1" colspan="1">12/13</td><td rowspan="1" colspan="1">XVI–XXIV</td><td rowspan="1" colspan="1">XXVII–XXI</td><td rowspan="1" colspan="1">present</td></tr><tr><td rowspan="1" colspan="1">3</td><td rowspan="1" colspan="1">209</td><td rowspan="1" colspan="1">141</td><td rowspan="1" colspan="1">XVIII</td><td rowspan="1" colspan="1">3</td><td rowspan="1" colspan="1">12/13</td><td rowspan="1" colspan="1">XVI–XXIV</td><td rowspan="1" colspan="1">XXVII–XXI</td><td rowspan="1" colspan="1">present</td></tr><tr><td rowspan="1" colspan="1">4</td><td rowspan="1" colspan="1">184</td><td rowspan="1" colspan="1">95</td><td rowspan="1" colspan="1">XVIII</td><td rowspan="1" colspan="1">3</td><td rowspan="1" colspan="1">12/13</td><td rowspan="1" colspan="1">XVI–XXIII</td><td rowspan="1" colspan="1">XXVII–XXI</td><td rowspan="1" colspan="1">present</td></tr></tbody></table></table-wrap></tp:treatment-sec><tp:treatment-sec sec-type="etymology" id="SECID0EMLAI"><title>Etymology.</title><p>The species was named after the region of the male pore that looks like an ear after being preserved.</p></tp:treatment-sec><tp:treatment-sec sec-type="distribution" id="SECID0ERLAI"><title>Distribution.</title><p>This species is known only from the type locality.</p></tp:treatment-sec><tp:treatment-sec sec-type="remarks" id="SECID0EWLAI"><title>Remarks.</title><p><italic><tp:taxon-name><tp:taxon-name-part taxon-name-part-type="genus" reg="Amynthas">Amynthas</tp:taxon-name-part><tp:taxon-name-part taxon-name-part-type="species" reg="auriculus">auriculus</tp:taxon-name-part></tp:taxon-name></italic> sp. nov. belongs to the <italic><tp:taxon-name><tp:taxon-name-part taxon-name-part-type="genus" reg="Amynthas"/><tp:taxon-name-part taxon-name-part-type="species" reg="aelianus">aelianus</tp:taxon-name-part></tp:taxon-name></italic> species group. This new species is quite similar to <italic><tp:taxon-name><tp:taxon-name-part taxon-name-part-type="genus" reg="Amynthas">A.</tp:taxon-name-part><tp:taxon-name-part taxon-name-part-type="species" reg="osmastoni">osmastoni</tp:taxon-name-part></tp:taxon-name></italic> from the South Andaman Islands and <italic><tp:taxon-name><tp:taxon-name-part taxon-name-part-type="genus" reg="Amynthas">A.</tp:taxon-name-part><tp:taxon-name-part taxon-name-part-type="species" reg="burchardi">burchardi</tp:taxon-name-part></tp:taxon-name></italic> from Sumatra in the body dimensions but differs in having genital markings in the male pore area and having large sessile glandular masses on the body wall in XVIII–XXI, while <italic><tp:taxon-name><tp:taxon-name-part taxon-name-part-type="genus" reg="Amynthas">A.</tp:taxon-name-part><tp:taxon-name-part taxon-name-part-type="species" reg="osmastoni">osmastoni</tp:taxon-name-part></tp:taxon-name></italic> has genital markings in the spermathecal pores region without glandular masses on the body wall, and <italic><tp:taxon-name><tp:taxon-name-part taxon-name-part-type="genus" reg="Amynthas">A.</tp:taxon-name-part><tp:taxon-name-part taxon-name-part-type="species" reg="burchardi">burchardi</tp:taxon-name-part></tp:taxon-name></italic> has a group of circular papillae in mid-ventral XVIII with no glandular masses on the body wall. <italic><tp:taxon-name><tp:taxon-name-part taxon-name-part-type="genus" reg="Amynthas">Amynthas</tp:taxon-name-part><tp:taxon-name-part taxon-name-part-type="species" reg="auriculus">auriculus</tp:taxon-name-part></tp:taxon-name></italic> sp. nov. can be distinguished from <italic><tp:taxon-name><tp:taxon-name-part taxon-name-part-type="genus" reg="Amynthas">A.</tp:taxon-name-part><tp:taxon-name-part taxon-name-part-type="species" reg="monsoonus">monsoonus</tp:taxon-name-part></tp:taxon-name></italic> and <italic><tp:taxon-name><tp:taxon-name-part taxon-name-part-type="genus" reg="Amynthas">A.</tp:taxon-name-part><tp:taxon-name-part taxon-name-part-type="species" reg="huangi">huangi</tp:taxon-name-part></tp:taxon-name></italic> from Taiwan in which the new species has a larger body size, <italic><tp:taxon-name><tp:taxon-name-part taxon-name-part-type="genus" reg="Amynthas">A.</tp:taxon-name-part><tp:taxon-name-part taxon-name-part-type="species" reg="monsoonus">monsoonus</tp:taxon-name-part></tp:taxon-name></italic> has a body size of 102 mm, a diameter of 3.6 mm, with 83 segments and genital markings in segments VII–IX, while the new species is absent. <italic><tp:taxon-name><tp:taxon-name-part taxon-name-part-type="genus" reg="Amynthas">Amynthas</tp:taxon-name-part><tp:taxon-name-part taxon-name-part-type="species" reg="huangi">huangi</tp:taxon-name-part></tp:taxon-name></italic> has a body size of 70 mm, a diameter of 3.5 mm, with 101 segments, and genital marking glands in the body wall in VI–IX, while the new species has no such character. <italic><tp:taxon-name><tp:taxon-name-part taxon-name-part-type="genus" reg="Amynthas">Amynthas</tp:taxon-name-part><tp:taxon-name-part taxon-name-part-type="species" reg="monsoonus">monsoonus</tp:taxon-name-part></tp:taxon-name></italic> and <italic><tp:taxon-name><tp:taxon-name-part taxon-name-part-type="genus" reg="Amynthas">A.</tp:taxon-name-part><tp:taxon-name-part taxon-name-part-type="species" reg="huangi">huangi</tp:taxon-name-part></tp:taxon-name></italic> have no genital markings in the male pores region, whereas the new species is present.</p><p><italic><tp:taxon-name><tp:taxon-name-part taxon-name-part-type="genus" reg="Amynthas">Amynthas</tp:taxon-name-part><tp:taxon-name-part taxon-name-part-type="species" reg="auriculus">auriculus</tp:taxon-name-part></tp:taxon-name></italic> sp. nov. is easily distinguished from the other four earthworms of the <italic><tp:taxon-name><tp:taxon-name-part taxon-name-part-type="genus" reg="Amynthas"/><tp:taxon-name-part taxon-name-part-type="species" reg="aelianus">aelianus</tp:taxon-name-part></tp:taxon-name></italic> species group reported from Thailand, namely <italic><tp:taxon-name><tp:taxon-name-part taxon-name-part-type="genus" reg="Amynthas">A.</tp:taxon-name-part><tp:taxon-name-part taxon-name-part-type="species" reg="fucosus">fucosus</tp:taxon-name-part></tp:taxon-name></italic> from Myanmar, <italic><tp:taxon-name><tp:taxon-name-part taxon-name-part-type="genus" reg="Amynthas">A.</tp:taxon-name-part><tp:taxon-name-part taxon-name-part-type="species" reg="siam">siam</tp:taxon-name-part></tp:taxon-name></italic> from Thailand, by its size and other physical traits. <italic><tp:taxon-name><tp:taxon-name-part taxon-name-part-type="genus" reg="Amynthas">Amynthas</tp:taxon-name-part><tp:taxon-name-part taxon-name-part-type="species" reg="fucosus">fucosus</tp:taxon-name-part></tp:taxon-name></italic> has a body size range of 120 mm with a diameter of 6 mm and 114 segments, <italic><tp:taxon-name><tp:taxon-name-part taxon-name-part-type="genus" reg="Amynthas">A.</tp:taxon-name-part><tp:taxon-name-part taxon-name-part-type="species" reg="siam">siam</tp:taxon-name-part></tp:taxon-name></italic> has a body size range of 73 mm, diameter of 3 mm, while the new species has a body size that ranges from 184–267 mm with a diameter of 9–11 mm, and 95–151 segments. <italic><tp:taxon-name><tp:taxon-name-part taxon-name-part-type="genus" reg="Amynthas">Amynthas</tp:taxon-name-part><tp:taxon-name-part taxon-name-part-type="species" reg="fucosus">fucosus</tp:taxon-name-part></tp:taxon-name></italic> has two pairs of genital markings at 17/18, 18/19, and <italic><tp:taxon-name><tp:taxon-name-part taxon-name-part-type="genus" reg="Amynthas">A.</tp:taxon-name-part><tp:taxon-name-part taxon-name-part-type="species" reg="siam">siam</tp:taxon-name-part></tp:taxon-name></italic> has single pair between the male pores, while the new species has three genital markings in the male pores. This new species differs from <italic><tp:taxon-name><tp:taxon-name-part taxon-name-part-type="genus" reg="Amynthas">A.</tp:taxon-name-part><tp:taxon-name-part taxon-name-part-type="species" reg="arenulus">arenulus</tp:taxon-name-part></tp:taxon-name></italic> in that <italic><tp:taxon-name><tp:taxon-name-part taxon-name-part-type="genus" reg="Amynthas">A.</tp:taxon-name-part><tp:taxon-name-part taxon-name-part-type="species" reg="arenulus">arenulus</tp:taxon-name-part></tp:taxon-name></italic> has no genital markings. In contrast, the new species has them at segment XVIII, near the male pores area. The new species is relatively similar to <italic><tp:taxon-name><tp:taxon-name-part taxon-name-part-type="genus" reg="Amynthas">A.</tp:taxon-name-part><tp:taxon-name-part taxon-name-part-type="species" reg="longicaeca">longicaeca</tp:taxon-name-part></tp:taxon-name></italic> in body size; however, <italic><tp:taxon-name><tp:taxon-name-part taxon-name-part-type="genus" reg="Amynthas">A.</tp:taxon-name-part><tp:taxon-name-part taxon-name-part-type="species" reg="longicaeca">longicaeca</tp:taxon-name-part></tp:taxon-name></italic> differs in that it has an oval ampulla, a small ovate knob with nephridia on the diverticulum, and also has a crescent-shaped male pore region (Table <xref ref-type="table" rid="T5">5</xref>).</p></tp:treatment-sec><tp:treatment-sec><!--Section generated to contain objects referenced in tp:taxon-treatment.--><table-wrap id="T5" position="float" orientation="portrait"><label>Table 5.</label><caption><p>Morphological characteristics of <italic><tp:taxon-name><tp:taxon-name-part taxon-name-part-type="genus" reg="Amynthas">A.</tp:taxon-name-part><tp:taxon-name-part taxon-name-part-type="species" reg="sakonnakhonensis">sakonnakhonensis</tp:taxon-name-part></tp:taxon-name></italic> sp. nov., <italic><tp:taxon-name><tp:taxon-name-part taxon-name-part-type="genus" reg="Amynthas">A.</tp:taxon-name-part><tp:taxon-name-part taxon-name-part-type="species" reg="auriculus">auriculus</tp:taxon-name-part></tp:taxon-name></italic> sp. nov., <italic><tp:taxon-name><tp:taxon-name-part taxon-name-part-type="genus" reg="Amynthas">A.</tp:taxon-name-part><tp:taxon-name-part taxon-name-part-type="species" reg="bantanensis">bantanensis</tp:taxon-name-part></tp:taxon-name></italic> sp. nov., and other <italic><tp:taxon-name><tp:taxon-name-part taxon-name-part-type="genus" reg="Amynthas"/><tp:taxon-name-part taxon-name-part-type="species" reg="aelianus">aelianus</tp:taxon-name-part></tp:taxon-name></italic> species in Thailand, Burma, Sumatra. The comma is used to separate body length and width. Missing data are shown with a question mark (?). Data for <italic><tp:taxon-name><tp:taxon-name-part taxon-name-part-type="genus" reg="Amynthas">A.</tp:taxon-name-part><tp:taxon-name-part taxon-name-part-type="species" reg="arenulus">arenulus</tp:taxon-name-part></tp:taxon-name></italic> Bantaowong &amp; Panha, 2014, <italic><tp:taxon-name><tp:taxon-name-part taxon-name-part-type="genus" reg="Amynthas">A.</tp:taxon-name-part><tp:taxon-name-part taxon-name-part-type="species" reg="longicaeca">longicaeca</tp:taxon-name-part></tp:taxon-name></italic> Bantaowong &amp; Panha, 2014, <italic><tp:taxon-name><tp:taxon-name-part taxon-name-part-type="genus" reg="Amynthas">A.</tp:taxon-name-part><tp:taxon-name-part taxon-name-part-type="species" reg="burchardi">burchardi</tp:taxon-name-part></tp:taxon-name></italic> Michaelsen, 1899, <italic><tp:taxon-name><tp:taxon-name-part taxon-name-part-type="genus" reg="Amynthas">A.</tp:taxon-name-part><tp:taxon-name-part taxon-name-part-type="species" reg="osmastoni">osmastoni</tp:taxon-name-part></tp:taxon-name></italic> (Michaelsen, 1907), and <italic><tp:taxon-name><tp:taxon-name-part taxon-name-part-type="genus" reg="Amynthas">A.</tp:taxon-name-part><tp:taxon-name-part taxon-name-part-type="species" reg="fucosus">fucosus</tp:taxon-name-part></tp:taxon-name></italic> (Gates, 1933) are from <xref ref-type="bibr" rid="B5">Bantaowong et al. (2014)</xref>, and <italic><tp:taxon-name><tp:taxon-name-part taxon-name-part-type="genus" reg="Amynthas">A.</tp:taxon-name-part><tp:taxon-name-part taxon-name-part-type="species" reg="siam">siam</tp:taxon-name-part></tp:taxon-name></italic> Blakemore, 2011 is from <xref ref-type="bibr" rid="B9">Blakemore (2011)</xref>.</p></caption><table id="TID0EX5BI" rules="all"><tbody><tr><th rowspan="1" colspan="1">Characters</th><th rowspan="1" colspan="1"><italic><tp:taxon-name><tp:taxon-name-part taxon-name-part-type="genus" reg="Amynthas">A.</tp:taxon-name-part><tp:taxon-name-part taxon-name-part-type="species" reg="sakonnakhonensis">sakonnakhonensis</tp:taxon-name-part></tp:taxon-name></italic> sp. nov.</th><th rowspan="1" colspan="1"><italic><tp:taxon-name><tp:taxon-name-part taxon-name-part-type="genus" reg="Amynthas">A.</tp:taxon-name-part><tp:taxon-name-part taxon-name-part-type="species" reg="auriculus">auriculus</tp:taxon-name-part></tp:taxon-name></italic> sp. nov.</th><th rowspan="1" colspan="1"><italic><tp:taxon-name><tp:taxon-name-part taxon-name-part-type="genus" reg="Amynthas">A.</tp:taxon-name-part><tp:taxon-name-part taxon-name-part-type="species" reg="bantanensis">bantanensis</tp:taxon-name-part></tp:taxon-name></italic> sp. nov.</th><th rowspan="1" colspan="1">
                      <italic>
                        <tp:taxon-name><tp:taxon-name-part taxon-name-part-type="genus" reg="Amynthas">A.</tp:taxon-name-part><tp:taxon-name-part taxon-name-part-type="species" reg="arenulus">arenulus</tp:taxon-name-part></tp:taxon-name>
                      </italic>
                    </th><th rowspan="1" colspan="1">
                      <italic>
                        <tp:taxon-name><tp:taxon-name-part taxon-name-part-type="genus" reg="Amynthas">A.</tp:taxon-name-part><tp:taxon-name-part taxon-name-part-type="species" reg="longicaeca">longicaeca</tp:taxon-name-part></tp:taxon-name>
                      </italic>
                    </th><th rowspan="1" colspan="1">
                      <italic>
                        <tp:taxon-name><tp:taxon-name-part taxon-name-part-type="genus" reg="Amynthas">A.</tp:taxon-name-part><tp:taxon-name-part taxon-name-part-type="species" reg="burchardi">burchardi</tp:taxon-name-part></tp:taxon-name>
                      </italic>
                    </th><th rowspan="1" colspan="1">
                      <italic>
                        <tp:taxon-name><tp:taxon-name-part taxon-name-part-type="genus" reg="Amynthas">A.</tp:taxon-name-part><tp:taxon-name-part taxon-name-part-type="species" reg="osmastoni">osmastoni</tp:taxon-name-part></tp:taxon-name>
                      </italic>
                    </th><th rowspan="1" colspan="1">
                      <italic>
                        <tp:taxon-name><tp:taxon-name-part taxon-name-part-type="genus" reg="Amynthas">A.</tp:taxon-name-part><tp:taxon-name-part taxon-name-part-type="species" reg="fucosus">fucosus</tp:taxon-name-part></tp:taxon-name>
                      </italic>
                    </th><th rowspan="1" colspan="1">
                      <italic>
                        <tp:taxon-name><tp:taxon-name-part taxon-name-part-type="genus" reg="Amynthas">A.</tp:taxon-name-part><tp:taxon-name-part taxon-name-part-type="species" reg="siam">siam</tp:taxon-name-part></tp:taxon-name>
                      </italic>
                    </th></tr><tr><td rowspan="1" colspan="1">Body length (mm), width (mm)</td><td rowspan="1" colspan="1">134–238, 6–9</td><td rowspan="1" colspan="1">184–267, 9–11</td><td rowspan="1" colspan="1">159–213, 8–10</td><td rowspan="1" colspan="1">465, 13.3</td><td rowspan="1" colspan="1">278, 10.1</td><td rowspan="1" colspan="1">270, 9</td><td rowspan="1" colspan="1">250–320, 10–11</td><td rowspan="1" colspan="1">120, 6</td><td rowspan="1" colspan="1">73, 3</td></tr><tr><td rowspan="1" colspan="1">Segment number</td><td rowspan="1" colspan="1">85–162</td><td rowspan="1" colspan="1">95–151</td><td rowspan="1" colspan="1">105–149</td><td rowspan="1" colspan="1">133–176</td><td rowspan="1" colspan="1">115–160</td><td rowspan="1" colspan="1">126</td><td rowspan="1" colspan="1">126–148</td><td rowspan="1" colspan="1">114</td><td rowspan="1" colspan="1">?</td></tr><tr><td rowspan="1" colspan="1">First dorsal pore</td><td rowspan="1" colspan="1">12/13</td><td rowspan="1" colspan="1">12/13</td><td rowspan="1" colspan="1">12/13</td><td rowspan="1" colspan="1">12/13</td><td rowspan="1" colspan="1">12/13</td><td rowspan="1" colspan="1">13/14</td><td rowspan="1" colspan="1">12/13</td><td rowspan="1" colspan="1">12/13</td><td rowspan="1" colspan="1">12/13</td></tr><tr><td rowspan="1" colspan="1">Genital marking</td><td rowspan="1" colspan="1"/><td rowspan="1" colspan="1"/><td rowspan="1" colspan="1"/><td rowspan="1" colspan="1"/><td rowspan="1" colspan="1"/><td rowspan="1" colspan="1"/><td rowspan="1" colspan="1"/><td rowspan="1" colspan="1"/><td rowspan="1" colspan="1"/></tr><tr><td rowspan="1" colspan="1">Pre-clitellum</td><td rowspan="1" colspan="1">absent</td><td rowspan="1" colspan="1">absent</td><td rowspan="1" colspan="1">absent</td><td rowspan="1" colspan="1">absent</td><td rowspan="1" colspan="1">absent</td><td rowspan="1" colspan="1">absent</td><td rowspan="1" colspan="1">median in VIII</td><td rowspan="1" colspan="1">absent</td><td rowspan="1" colspan="1">absent</td></tr><tr><td rowspan="1" colspan="1">Post-clitellum</td><td rowspan="1" colspan="1">four genital markings at XVIII</td><td rowspan="1" colspan="1">three genital markings at XVIII</td><td rowspan="1" colspan="1">four genital markings at XVIII</td><td rowspan="1" colspan="1">absent</td><td rowspan="1" colspan="1">crescent shape</td><td rowspan="1" colspan="1">mid-ventral group of small circular papillae on XVIII</td><td rowspan="1" colspan="1">absent</td><td rowspan="1" colspan="1">paired at 17/18, 18/19</td><td rowspan="1" colspan="1">pair at XVIII</td></tr><tr><td rowspan="1" colspan="1">Spermathecae</td><td rowspan="1" colspan="1">large oval sac</td><td rowspan="1" colspan="1">large elongated sacs</td><td rowspan="1" colspan="1">elongate sac</td><td rowspan="1" colspan="1">large sac</td><td rowspan="1" colspan="1">oval</td><td rowspan="1" colspan="1">oval</td><td rowspan="1" colspan="1">spherical</td><td rowspan="1" colspan="1">flatten</td><td rowspan="1" colspan="1">spherical</td></tr><tr><td rowspan="1" colspan="1">Diverticulum</td><td rowspan="1" colspan="1">long and zigzag, distal end a baton-like chamber</td><td rowspan="1" colspan="1">short and zigzag</td><td rowspan="1" colspan="1">slender, long, at the beginning, zigzag at the center and slender toward the end</td><td rowspan="1" colspan="1">slender</td><td rowspan="1" colspan="1">small ovate knob</td><td rowspan="1" colspan="1">long slender</td><td rowspan="1" colspan="1">tubular</td><td rowspan="1" colspan="1">tubular and coiled</td><td rowspan="1" colspan="1">convoluted</td></tr><tr><td rowspan="1" colspan="1">Prostate gland</td><td rowspan="1" colspan="1">XV–XXII</td><td rowspan="1" colspan="1">XVI–XXIV</td><td rowspan="1" colspan="1">XVI–XXII</td><td rowspan="1" colspan="1">XVII–XXII</td><td rowspan="1" colspan="1">XVI–XXI</td><td rowspan="1" colspan="1">XV–XX</td><td rowspan="1" colspan="1">XV–XXIV</td><td rowspan="1" colspan="1">XVII–XX</td><td rowspan="1" colspan="1">?</td></tr><tr><td rowspan="1" colspan="1">Intestinal caeca</td><td rowspan="1" colspan="1">XXVII–XXII</td><td rowspan="1" colspan="1">XXVII–XXI</td><td rowspan="1" colspan="1">XXVII–XIX</td><td rowspan="1" colspan="1">XXVII–XXIII</td><td rowspan="1" colspan="1">XXVII–XXIV</td><td rowspan="1" colspan="1">?</td><td rowspan="1" colspan="1">?</td><td rowspan="1" colspan="1">?</td><td rowspan="1" colspan="1">XXVII–?</td></tr><tr><td rowspan="1" colspan="1">Genital marking gland</td><td rowspan="1" colspan="1">large, long sessile glandular mass on segment XVII–XIX</td><td rowspan="1" colspan="1">large sessile glandular masses on segment XVIII–XXI</td><td rowspan="1" colspan="1">absent</td><td rowspan="1" colspan="1">large sessile glandular masses</td><td rowspan="1" colspan="1">large sessile glandular masses</td><td rowspan="1" colspan="1">absent</td><td rowspan="1" colspan="1">absent</td><td rowspan="1" colspan="1">absent</td><td rowspan="1" colspan="1">slight sessile genital glands</td></tr><tr><td rowspan="1" colspan="1">Type locality</td><td rowspan="1" colspan="1">Thailand</td><td rowspan="1" colspan="1">Thailand</td><td rowspan="1" colspan="1">Thailand</td><td rowspan="1" colspan="1">Thailand</td><td rowspan="1" colspan="1">Thailand</td><td rowspan="1" colspan="1">Sumatra, Indonesia</td><td rowspan="1" colspan="1">South Andaman Islands</td><td rowspan="1" colspan="1">Myanmar</td><td rowspan="1" colspan="1">Thailand</td></tr></tbody></table></table-wrap></tp:treatment-sec><ref-list><ref id="B5"><mixed-citation xmlns:xlink="http://www.w3.org/1999/xlink" xlink:type="simple"><person-group><name name-style="western"><surname>Bantaowong</surname><given-names>B</given-names></name><name name-style="western"><surname>Somniyam</surname><given-names>P</given-names></name><name name-style="western"><surname>Sutcharit</surname><given-names>C</given-names></name><name name-style="western"><surname>James</surname><given-names>SW</given-names></name><name name-style="western"><surname>Panha</surname><given-names>S</given-names></name></person-group> (<year>2014</year>) <article-title>Four new species of the earthworm genus <italic><tp:taxon-name><tp:taxon-name-part taxon-name-part-type="genus">Amynthas</tp:taxon-name-part></tp:taxon-name></italic> Kinberg, 1867, with redescription of the type species (<tp:taxon-name><tp:taxon-name-part taxon-name-part-type="class">Clitellata</tp:taxon-name-part></tp:taxon-name>: <tp:taxon-name><tp:taxon-name-part taxon-name-part-type="family">Megascolecidae</tp:taxon-name-part></tp:taxon-name>).</article-title><source>The Raffles Bulletin of Zoology</source><volume>62</volume>: <fpage>655</fpage>–<lpage>670</lpage>.</mixed-citation></ref><ref id="B9"><mixed-citation xmlns:xlink="http://www.w3.org/1999/xlink" xlink:type="simple"><person-group><name name-style="western"><surname>Blakemore</surname><given-names>RJ</given-names></name></person-group> (<year>2011</year>) <article-title>Description of a new <italic><tp:taxon-name><tp:taxon-name-part taxon-name-part-type="genus">Amynthas</tp:taxon-name-part></tp:taxon-name></italic> earthworm (<tp:taxon-name><tp:taxon-name-part taxon-name-part-type="family">Megascolecidae</tp:taxon-name-part></tp:taxon-name><italic>sensu stricto</italic>) from Thailand.</article-title><source>Bulletin of the National Museum of Nature and Science, Tokyo, Series A</source><volume>37</volume>: <fpage>9</fpage>–<lpage>13</lpage>.</mixed-citation></ref></ref-list></tp:taxon-treatment>
