# Supplementary material for: ﻿Four new terrestrial earthworm species from the northeast Thailand (Oligochaeta, Megascolecidae)
Source: Zookeys. 2023 Aug 28;1176:195–219. doi: 10.3897/zookeys.1176.106517 (PMC10477909; doi:10.3897/zookeys.1176.106517)
Supplement: XML Treatment for Amynthas bantanensis [file zookeys.1176.106517-treatment4.xml]

<!DOCTYPE tp:taxon-treatment
  PUBLIC "-//TaxonX//DTD Taxonomic Treatment Publishing DTD v0 20100105//EN" "tax-treatment-NSO.dtd">
<tp:taxon-treatment xmlns:tp="http://www.plazi.org/taxpub"><tp:treatment-meta><kwd-group><label>Taxon classification</label><kwd>
                <named-content content-type="kingdom">Animalia</named-content>
              </kwd><kwd>
                <named-content content-type="order">Crassiclitellata</named-content>
              </kwd><kwd>
                <named-content content-type="family">Megascolecidae</named-content>
              </kwd></kwd-group><mixed-citation publication-type="journal"><person-group><name><surname>Chanabun</surname><given-names>Ratmanee</given-names></name><name><surname>Aoonkum</surname><given-names>Anuwat</given-names></name><name><surname>Seesamut</surname><given-names>Teerapong</given-names></name><name><surname>Bantaowong</surname><given-names>Ueangfa</given-names></name><name><surname>Panha</surname><given-names>Somsak</given-names></name></person-group><article-title>﻿Four new terrestrial earthworm species from the northeast Thailand (<tp:taxon-name><tp:taxon-name-part taxon-name-part-type="subclass">Oligochaeta</tp:taxon-name-part></tp:taxon-name>, <tp:taxon-name><tp:taxon-name-part taxon-name-part-type="family">Megascolecidae</tp:taxon-name-part></tp:taxon-name>)</article-title><source>Zookeys</source><day>28</day><month>08</month><year>2023</year><volume>1176</volume><fpage>195</fpage><lpage>219</lpage><pub-id pub-id-type="doi">10.3897/zookeys.1176.106517</pub-id></mixed-citation></tp:treatment-meta><tp:nomenclature><label>﻿</label><tp:taxon-name>
              <object-id xmlns:xlink="http://www.w3.org/1999/xlink" content-type="arpha" xlink:type="simple">A3313BAC-959B-5628-8AB3-A21F97D37878</object-id>
              <tp:taxon-name-part taxon-name-part-type="genus" reg="Amynthas">Amynthas</tp:taxon-name-part>
              <tp:taxon-name-part taxon-name-part-type="species" reg="bantanensis">bantanensis</tp:taxon-name-part>
              <object-id xmlns:xlink="http://www.w3.org/1999/xlink" content-type="zoobank" xlink:type="simple">https://zoobank.org/10F71AA3-5917-4F80-846F-A0683B6063AC</object-id>
            </tp:taxon-name><tp:taxon-authority>Chanabun &amp; Panha, sp. nov.</tp:taxon-authority><xref ref-type="fig" rid="F9">Fig. 9</xref><xref ref-type="table" rid="T4">, Tables 4</xref><xref ref-type="table" rid="T5">, 5</xref></tp:nomenclature><tp:treatment-sec sec-type="type material" id="SECID0EZWAI"><title>Type material.</title><p><bold><italic>Holotype</italic></bold>: Adult specimen (<named-content xmlns:xlink="http://www.w3.org/1999/xlink" content-type="dwc:institutional_code" xlink:title="Chulalongkorn University, Museum of Zoology" xlink:href="http://grbio.org/institution/chulalongkorn-university-museum-natural-history" xlink:type="simple">CUMZ</named-content> 3827) Ban Tan, Nawah, Nakhon Phanom, northeast of Thailand, <named-content xmlns:xlink="http://www.w3.org/1999/xlink" content-type="dwc:verbatimCoordinates" xlink:type="simple"><named-content content-type="geo-json" specific-use="{&#34;type&#34;:&#34;Point&#34;,&#34;coordinates&#34;:[104.096667,17.507778]}" id="NCID0ELXAI" xlink:type="simple">17°30'28.0"N, 104°05'48.0"E</named-content></named-content>, 149 m a.m.s.l., 28 September 2018, coll. R. Chanabun, A. Aoonkum. <bold><italic>Paratypes</italic></bold>: 3 adults (<named-content xmlns:xlink="http://www.w3.org/1999/xlink" content-type="dwc:institutional_code" xlink:title="Chulalongkorn University, Museum of Zoology" xlink:href="http://grbio.org/institution/chulalongkorn-university-museum-natural-history" xlink:type="simple">CUMZ</named-content> 3828), 2 adults (<named-content xmlns:xlink="http://www.w3.org/1999/xlink" content-type="dwc:institutional_code" xlink:title="Natural History Museum" xlink:href="http://grbio.org/institution/natural-history-museum-london" xlink:type="simple">NHMUK</named-content>); same collection data as for holotype.</p><fig id="F9" position="float" orientation="portrait"><object-id xmlns:xlink="http://www.w3.org/1999/xlink" content-type="doi" xlink:type="simple">10.3897/zookeys.1176.106517.figure9</object-id><object-id xmlns:xlink="http://www.w3.org/1999/xlink" content-type="arpha" xlink:type="simple">A11C1094-2772-57AE-BDBE-D312B98A85B4</object-id><label>Figure 9.</label><caption><p>External and internal morphology of <italic><tp:taxon-name><tp:taxon-name-part taxon-name-part-type="genus" reg="Amynthas">Amynthas</tp:taxon-name-part><tp:taxon-name-part taxon-name-part-type="species" reg="bantanensis">bantanensis</tp:taxon-name-part></tp:taxon-name></italic> sp. nov., holotype (<named-content xmlns:xlink="http://www.w3.org/1999/xlink" content-type="dwc:institutional_code" xlink:title="Chulalongkorn University, Museum of Zoology" xlink:href="http://grbio.org/institution/chulalongkorn-university-museum-natural-history" xlink:type="simple">CUMZ</named-content> 3827) <bold>A</bold> external ventral view <bold>B</bold> internal dorsal view, and <bold>C</bold> spermatheca with location of spermathecal pore arrowed.</p></caption><graphic xmlns:xlink="http://www.w3.org/1999/xlink" xlink:href="zookeys-1176-195_article-106517__-g009.jpg" position="float" orientation="portrait" xlink:type="simple" id="oo_897724.jpg"><uri content-type="original_file" xlink:type="simple">https://binary.pensoft.net/fig/897724</uri></graphic></fig></tp:treatment-sec><tp:treatment-sec sec-type="diagnosis" id="SECID0EBZAI"><title>Diagnosis.</title><p>Medium-large size, length 159–213 mm, diameter 8–10 mm, 105–149 segments. Paired male pores in segment XVIII, surrounded by four genital papillae each. Paired spermathecal pores in intersegments 6/7–8/9. Spermathecae elongated sacs, with slender and long stalks of the ampulla, diverticulum slender, long at the beginning, zigzagged at the center, and slender towards the end. Holandric. Intestinal caeca are simple. First dorsal pore in 12/13. Prostate gland large and well developed in XVI–XXII; its duct is short, smooth and curled like a spiral.</p></tp:treatment-sec><tp:treatment-sec sec-type="description" id="SECID0EGZAI"><title>Description of holotype.</title><p>Length 191 mm, diameter 8 mm, body cylindrical, 127 segments. Preserved specimens are dark brownish on the dorsal part and pale gray on the ventral part. Setae are regularly distributed around the segmental equators, numbering 37 at segment VII, 57 at segment XX, and 12 between male pores at segment XVIII. Setal formula AA:AB:ZZ:ZY=1:1:2:1 at XIII. Single female pore mid-ventrally at segment XIV. Prostomium epilobic. First dorsal pore in 12/13. Clitellum annular in XIV–XVI with no dorsal pores or setae.</p><p>Male pores paired on the ventral side of XVIII, ~ 9 mm apart, distance 0.32× body circumference. Male pores superficial, convex, each surrounded by four genital markings. Spermathecal pores three pairs in 6/7–8/9. The distance between each pair is ~ 0.41× the body circumference ventrally apart. There are no genital markings in this area.</p><p>The septa in 5/6–7/8 thick, absent at 8/9–9/10, slightly thick in 10/11–11/12, thin in 12/13–14/15, and very thin behind 15/16. Gizzard large in IX. Intestine begins at segment XV. Vary long and simple intestinal caeca in XXVII–XIX. Esophageal hearts four pairs in segment X–XIII. Holandric; testes and funnels in X and XI. Seminal vesicles are paired, one in X–XI, the other one in XII–XIII. The prostate glands are large and well-developed, located in segments XVI–XXII and divided into several lobules. Prostate duct is relatively short, smooth, and spiraled.</p><p>Ovaries in segment XIII. Three pairs spermathecae in VII–IX. Spermathecae elongated sacs, with slender and long stalks of the ampulla, diverticulum slender, long at the beginning, zigzagged at the center, and slender towards the end.</p></tp:treatment-sec><tp:treatment-sec sec-type="variation" id="SECID0EOZAI"><title>Variation.</title><p>Five paratypes range in size from 159–213 mm (183.83 ± 20.54 mm) body length with 105–149 segments (124 ± 14.39 mm) (Table <xref ref-type="table" rid="T4">4</xref>).</p><table-wrap id="T4" position="float" orientation="portrait"><label>Table 4.</label><caption><p>Holotype and paratype dimensions and other morphological characteristics of <italic><tp:taxon-name><tp:taxon-name-part taxon-name-part-type="genus" reg="Amynthas">Amynthas</tp:taxon-name-part><tp:taxon-name-part taxon-name-part-type="species" reg="bantanensis">bantanensis</tp:taxon-name-part></tp:taxon-name></italic> sp. nov.</p></caption><table id="TID0EFSBI" rules="all"><tbody><tr><th rowspan="1" colspan="1">Characters</th><th rowspan="1" colspan="1">Body length (mm)</th><th rowspan="1" colspan="1">Number of segments</th><th rowspan="1" colspan="1">Location of genital markings</th><th rowspan="1" colspan="1">Number of genital markings</th><th rowspan="1" colspan="1">First dorsal pore</th><th rowspan="1" colspan="1">Prostate glands</th><th rowspan="1" colspan="1">Intestinal caeca</th><th rowspan="1" colspan="1">Genital marking gland</th></tr><tr><td rowspan="1" colspan="1">Holotype CUZM 3827</td><td rowspan="1" colspan="1">191</td><td rowspan="1" colspan="1">127</td><td rowspan="1" colspan="1">XVIII</td><td rowspan="1" colspan="1">4</td><td rowspan="1" colspan="1">12/13</td><td rowspan="1" colspan="1">XVI–XXII</td><td rowspan="1" colspan="1">XXVII–XIX</td><td rowspan="1" colspan="1">absent</td></tr><tr><td rowspan="1" colspan="1">Paratype <named-content xmlns:xlink="http://www.w3.org/1999/xlink" content-type="dwc:institutional_code" xlink:title="Chulalongkorn University, Museum of Zoology" xlink:href="http://grbio.org/institution/chulalongkorn-university-museum-natural-history" xlink:type="simple">CUMZ</named-content> 3828</td><td rowspan="1" colspan="1"/><td rowspan="1" colspan="1"/><td rowspan="1" colspan="1"/><td rowspan="1" colspan="1"/><td rowspan="1" colspan="1"/><td rowspan="1" colspan="1"/><td rowspan="1" colspan="1"/><td rowspan="1" colspan="1"/></tr><tr><td rowspan="1" colspan="1">1</td><td rowspan="1" colspan="1">179</td><td rowspan="1" colspan="1">105</td><td rowspan="1" colspan="1">XVIII</td><td rowspan="1" colspan="1">4</td><td rowspan="1" colspan="1">12/13</td><td rowspan="1" colspan="1">XV–XXII</td><td rowspan="1" colspan="1">XXVII–XIX</td><td rowspan="1" colspan="1">absent</td></tr><tr><td rowspan="1" colspan="1">2</td><td rowspan="1" colspan="1">213</td><td rowspan="1" colspan="1">149</td><td rowspan="1" colspan="1">XVIII</td><td rowspan="1" colspan="1">4</td><td rowspan="1" colspan="1">12/13</td><td rowspan="1" colspan="1">XV–XXIII</td><td rowspan="1" colspan="1">XXVII–XIX</td><td rowspan="1" colspan="1">absent</td></tr><tr><td rowspan="1" colspan="1">3</td><td rowspan="1" colspan="1">159</td><td rowspan="1" colspan="1">124</td><td rowspan="1" colspan="1">XVIII</td><td rowspan="1" colspan="1">4</td><td rowspan="1" colspan="1">12/13</td><td rowspan="1" colspan="1">XV–XXII</td><td rowspan="1" colspan="1">XXVII–XIX</td><td rowspan="1" colspan="1">absent</td></tr><tr><td rowspan="1" colspan="1">4</td><td rowspan="1" colspan="1">164</td><td rowspan="1" colspan="1">119</td><td rowspan="1" colspan="1">XVIII</td><td rowspan="1" colspan="1">4</td><td rowspan="1" colspan="1">12/13</td><td rowspan="1" colspan="1">XV–XXII</td><td rowspan="1" colspan="1">XXVII–XX</td><td rowspan="1" colspan="1">absent</td></tr><tr><td rowspan="1" colspan="1">5</td><td rowspan="1" colspan="1">197</td><td rowspan="1" colspan="1">120</td><td rowspan="1" colspan="1">XVIII</td><td rowspan="1" colspan="1">4</td><td rowspan="1" colspan="1">12/13</td><td rowspan="1" colspan="1">XV–XXIII</td><td rowspan="1" colspan="1">XXVII–XIX</td><td rowspan="1" colspan="1">absent</td></tr></tbody></table></table-wrap></tp:treatment-sec><tp:treatment-sec sec-type="etymology" id="SECID0EZBBI"><title>Etymology.</title><p>The name <italic>bantanensis</italic> is given to this species for its type locality at Ban Tan, Nawah, Nakhon Phanom.</p></tp:treatment-sec><tp:treatment-sec sec-type="distribution" id="SECID0EBCBI"><title>Distribution.</title><p>This species is known only from the type locality.</p></tp:treatment-sec><tp:treatment-sec sec-type="remarks" id="SECID0EGCBI"><title>Remarks.</title><p><italic><tp:taxon-name><tp:taxon-name-part taxon-name-part-type="genus" reg="Amynthas">Amynthas</tp:taxon-name-part><tp:taxon-name-part taxon-name-part-type="species" reg="bantanensis">bantanensis</tp:taxon-name-part></tp:taxon-name></italic> sp. nov. is sexthecal with spermathecal pores in 6/7–8/9, belonging to the <italic><tp:taxon-name><tp:taxon-name-part taxon-name-part-type="genus" reg="Amynthas"/><tp:taxon-name-part taxon-name-part-type="species" reg="aelianus">aelianus</tp:taxon-name-part></tp:taxon-name></italic> species group. The new species differs from other <italic><tp:taxon-name><tp:taxon-name-part taxon-name-part-type="genus" reg="Amynthas"/><tp:taxon-name-part taxon-name-part-type="species" reg="aelianus">aelianus</tp:taxon-name-part></tp:taxon-name></italic> species group reported by body size, location of spermathecae and spermathecae, <italic><tp:taxon-name><tp:taxon-name-part taxon-name-part-type="genus" reg="Amynthas">A.</tp:taxon-name-part><tp:taxon-name-part taxon-name-part-type="species" reg="bantanensis">bantanensis</tp:taxon-name-part></tp:taxon-name></italic> sp. nov. is similar to <italic><tp:taxon-name><tp:taxon-name-part taxon-name-part-type="genus" reg="Amynthas">A.</tp:taxon-name-part><tp:taxon-name-part taxon-name-part-type="species" reg="burchardi">burchardi</tp:taxon-name-part></tp:taxon-name></italic> from Sumatra, and <italic><tp:taxon-name><tp:taxon-name-part taxon-name-part-type="genus" reg="Amynthas">A.</tp:taxon-name-part><tp:taxon-name-part taxon-name-part-type="species" reg="osmastoni">osmastoni</tp:taxon-name-part></tp:taxon-name></italic> from the south Andaman Islands in body dimensions, but easily distinguished from <italic><tp:taxon-name><tp:taxon-name-part taxon-name-part-type="genus" reg="Amynthas">A.</tp:taxon-name-part><tp:taxon-name-part taxon-name-part-type="species" reg="burchardi">burchardi</tp:taxon-name-part></tp:taxon-name></italic> which has a mid-ventral group of small circular papillae on segment XVIII, while they are absent in the new species. <italic><tp:taxon-name><tp:taxon-name-part taxon-name-part-type="genus" reg="Amynthas">Amynthas</tp:taxon-name-part><tp:taxon-name-part taxon-name-part-type="species" reg="osmastoni">osmastoni</tp:taxon-name-part></tp:taxon-name></italic> has genital markings at the pre-clitellum, which are absent in the new species. <italic><tp:taxon-name><tp:taxon-name-part taxon-name-part-type="genus" reg="Amynthas">Amynthas</tp:taxon-name-part><tp:taxon-name-part taxon-name-part-type="species" reg="bantanensis">bantanensis</tp:taxon-name-part></tp:taxon-name></italic> sp. nov. differs from <italic><tp:taxon-name><tp:taxon-name-part taxon-name-part-type="genus" reg="Amynthas">A.</tp:taxon-name-part><tp:taxon-name-part taxon-name-part-type="species" reg="monsoonus">monsoonus</tp:taxon-name-part></tp:taxon-name></italic> and <italic><tp:taxon-name><tp:taxon-name-part taxon-name-part-type="genus" reg="Amynthas">A.</tp:taxon-name-part><tp:taxon-name-part taxon-name-part-type="species" reg="huangi">huangi</tp:taxon-name-part></tp:taxon-name></italic> from Taiwan in that the new species has genital markings in the male pores region, whereas they are absent in <italic><tp:taxon-name><tp:taxon-name-part taxon-name-part-type="genus" reg="Amynthas">A.</tp:taxon-name-part><tp:taxon-name-part taxon-name-part-type="species" reg="monsoonus">monsoonus</tp:taxon-name-part></tp:taxon-name></italic> and <italic><tp:taxon-name><tp:taxon-name-part taxon-name-part-type="genus" reg="Amynthas">A.</tp:taxon-name-part><tp:taxon-name-part taxon-name-part-type="species" reg="huangi">huangi</tp:taxon-name-part></tp:taxon-name></italic>. <italic><tp:taxon-name><tp:taxon-name-part taxon-name-part-type="genus" reg="Amynthas">Amynthas</tp:taxon-name-part><tp:taxon-name-part taxon-name-part-type="species" reg="monsoonus">monsoonus</tp:taxon-name-part></tp:taxon-name></italic> has a smaller body size of 102 mm, a diameter of 3.6 mm, with 83 segments, and genital markings in segments VII–IX. <italic><tp:taxon-name><tp:taxon-name-part taxon-name-part-type="genus" reg="Amynthas">Amynthas</tp:taxon-name-part><tp:taxon-name-part taxon-name-part-type="species" reg="huangi">huangi</tp:taxon-name-part></tp:taxon-name></italic> has a smaller body size, a body range of 70 mm, a diameter of 3.5 mm, and 101 segments, and <italic><tp:taxon-name><tp:taxon-name-part taxon-name-part-type="genus" reg="Amynthas">A.</tp:taxon-name-part><tp:taxon-name-part taxon-name-part-type="species" reg="huangi">huangi</tp:taxon-name-part></tp:taxon-name></italic> has genital marking glands in the body wall in VI–IX, while the new species lacks them. The new species has genital markings in the male pores region, whereas they are absent in <italic><tp:taxon-name><tp:taxon-name-part taxon-name-part-type="genus" reg="Amynthas">A.</tp:taxon-name-part><tp:taxon-name-part taxon-name-part-type="species" reg="monsoonus">monsoonus</tp:taxon-name-part></tp:taxon-name></italic> and <italic><tp:taxon-name><tp:taxon-name-part taxon-name-part-type="genus" reg="Amynthas">A.</tp:taxon-name-part><tp:taxon-name-part taxon-name-part-type="species" reg="huangi">huangi</tp:taxon-name-part></tp:taxon-name></italic>.</p><p><italic><tp:taxon-name><tp:taxon-name-part taxon-name-part-type="genus" reg="Amynthas">Amynthas</tp:taxon-name-part><tp:taxon-name-part taxon-name-part-type="species" reg="bantanensis">bantanensis</tp:taxon-name-part></tp:taxon-name></italic> sp. nov. differs from <italic><tp:taxon-name><tp:taxon-name-part taxon-name-part-type="genus" reg="Amynthas">A.</tp:taxon-name-part><tp:taxon-name-part taxon-name-part-type="species" reg="arenulus">arenulus</tp:taxon-name-part></tp:taxon-name></italic> from Surin, Ubon Ratchathani, and Srisaket in that <italic><tp:taxon-name><tp:taxon-name-part taxon-name-part-type="genus" reg="Amynthas">A.</tp:taxon-name-part><tp:taxon-name-part taxon-name-part-type="species" reg="arenulus">arenulus</tp:taxon-name-part></tp:taxon-name></italic> has a large transverse elliptical disc surrounded by an elevated rim with an indistinct male aperture located at the outer edge of each poropore and consists of a large sessile glandular mass on the body wall in this region, while the new species has genital markings at segment XVIII, near the male pore, but has no glandular mass on the body wall. <italic><tp:taxon-name><tp:taxon-name-part taxon-name-part-type="genus" reg="Amynthas">Amynthas</tp:taxon-name-part><tp:taxon-name-part taxon-name-part-type="species" reg="bantanensis">bantanensis</tp:taxon-name-part></tp:taxon-name></italic> sp. nov. is easily distinguished from <italic><tp:taxon-name><tp:taxon-name-part taxon-name-part-type="genus" reg="Amynthas">A.</tp:taxon-name-part><tp:taxon-name-part taxon-name-part-type="species" reg="fucosus">fucosus</tp:taxon-name-part></tp:taxon-name></italic> from Burma and <italic><tp:taxon-name><tp:taxon-name-part taxon-name-part-type="genus" reg="Amynthas">A.</tp:taxon-name-part><tp:taxon-name-part taxon-name-part-type="species" reg="siam">siam</tp:taxon-name-part></tp:taxon-name></italic> from Thailand because both previously reported species have smaller body sizes (<italic><tp:taxon-name><tp:taxon-name-part taxon-name-part-type="genus" reg="Amynthas">A.</tp:taxon-name-part><tp:taxon-name-part taxon-name-part-type="species" reg="fucosus">fucosus</tp:taxon-name-part></tp:taxon-name></italic> = 6 mm, <italic><tp:taxon-name><tp:taxon-name-part taxon-name-part-type="genus" reg="Amynthas">A.</tp:taxon-name-part><tp:taxon-name-part taxon-name-part-type="species" reg="siam">siam</tp:taxon-name-part></tp:taxon-name></italic> = 3 mm). <italic><tp:taxon-name><tp:taxon-name-part taxon-name-part-type="genus" reg="Amynthas">Amynthas</tp:taxon-name-part><tp:taxon-name-part taxon-name-part-type="species" reg="fucosus">fucosus</tp:taxon-name-part></tp:taxon-name></italic> has two pairs of genital markings at 17/18, 18/19, and <italic><tp:taxon-name><tp:taxon-name-part taxon-name-part-type="genus" reg="Amynthas">A.</tp:taxon-name-part><tp:taxon-name-part taxon-name-part-type="species" reg="siam">siam</tp:taxon-name-part></tp:taxon-name></italic> has a single pair between the male pores, while the new species has four genital markings surrounded by male pores at segment XVIII. The new species, <italic><tp:taxon-name><tp:taxon-name-part taxon-name-part-type="genus" reg="Amynthas">Amynthas</tp:taxon-name-part><tp:taxon-name-part taxon-name-part-type="species" reg="bantanensis">bantanensis</tp:taxon-name-part></tp:taxon-name></italic>, is similar body dimensions to <italic><tp:taxon-name><tp:taxon-name-part taxon-name-part-type="genus" reg="Amynthas">A.</tp:taxon-name-part><tp:taxon-name-part taxon-name-part-type="species" reg="longicaeca">longicaeca</tp:taxon-name-part></tp:taxon-name></italic> from Chaiyaphum, but is easily distinguished by <italic><tp:taxon-name><tp:taxon-name-part taxon-name-part-type="genus" reg="Amynthas">A.</tp:taxon-name-part><tp:taxon-name-part taxon-name-part-type="species" reg="longicaeca">longicaeca</tp:taxon-name-part></tp:taxon-name></italic> having crescent-shaped genital markings and a large sessile glandular mass on the body wall, while the new species lacks it. Considering the differences between <italic><tp:taxon-name><tp:taxon-name-part taxon-name-part-type="genus" reg="Amynthas">A.</tp:taxon-name-part><tp:taxon-name-part taxon-name-part-type="species" reg="bantanensis">bantanensis</tp:taxon-name-part></tp:taxon-name></italic> sp. nov., <italic><tp:taxon-name><tp:taxon-name-part taxon-name-part-type="genus" reg="Amynthas">A.</tp:taxon-name-part><tp:taxon-name-part taxon-name-part-type="species" reg="auriculus">auriculus</tp:taxon-name-part></tp:taxon-name></italic> sp. nov., and <italic><tp:taxon-name><tp:taxon-name-part taxon-name-part-type="genus" reg="Amynthas">A.</tp:taxon-name-part><tp:taxon-name-part taxon-name-part-type="species" reg="sakonnakhonensis">sakonnakhonensis</tp:taxon-name-part></tp:taxon-name></italic> sp. nov. see the respective remarks sections above and Table <xref ref-type="table" rid="T5">5</xref>.</p><table-wrap id="T5" position="float" orientation="portrait"><label>Table 5.</label><caption><p>Morphological characteristics of <italic><tp:taxon-name><tp:taxon-name-part taxon-name-part-type="genus" reg="Amynthas">A.</tp:taxon-name-part><tp:taxon-name-part taxon-name-part-type="species" reg="sakonnakhonensis">sakonnakhonensis</tp:taxon-name-part></tp:taxon-name></italic> sp. nov., <italic><tp:taxon-name><tp:taxon-name-part taxon-name-part-type="genus" reg="Amynthas">A.</tp:taxon-name-part><tp:taxon-name-part taxon-name-part-type="species" reg="auriculus">auriculus</tp:taxon-name-part></tp:taxon-name></italic> sp. nov., <italic><tp:taxon-name><tp:taxon-name-part taxon-name-part-type="genus" reg="Amynthas">A.</tp:taxon-name-part><tp:taxon-name-part taxon-name-part-type="species" reg="bantanensis">bantanensis</tp:taxon-name-part></tp:taxon-name></italic> sp. nov., and other <italic><tp:taxon-name><tp:taxon-name-part taxon-name-part-type="genus" reg="Amynthas"/><tp:taxon-name-part taxon-name-part-type="species" reg="aelianus">aelianus</tp:taxon-name-part></tp:taxon-name></italic> species in Thailand, Burma, Sumatra. The comma is used to separate body length and width. Missing data are shown with a question mark (?). Data for <italic><tp:taxon-name><tp:taxon-name-part taxon-name-part-type="genus" reg="Amynthas">A.</tp:taxon-name-part><tp:taxon-name-part taxon-name-part-type="species" reg="arenulus">arenulus</tp:taxon-name-part></tp:taxon-name></italic> Bantaowong &amp; Panha, 2014, <italic><tp:taxon-name><tp:taxon-name-part taxon-name-part-type="genus" reg="Amynthas">A.</tp:taxon-name-part><tp:taxon-name-part taxon-name-part-type="species" reg="longicaeca">longicaeca</tp:taxon-name-part></tp:taxon-name></italic> Bantaowong &amp; Panha, 2014, <italic><tp:taxon-name><tp:taxon-name-part taxon-name-part-type="genus" reg="Amynthas">A.</tp:taxon-name-part><tp:taxon-name-part taxon-name-part-type="species" reg="burchardi">burchardi</tp:taxon-name-part></tp:taxon-name></italic> Michaelsen, 1899, <italic><tp:taxon-name><tp:taxon-name-part taxon-name-part-type="genus" reg="Amynthas">A.</tp:taxon-name-part><tp:taxon-name-part taxon-name-part-type="species" reg="osmastoni">osmastoni</tp:taxon-name-part></tp:taxon-name></italic> (Michaelsen, 1907), and <italic><tp:taxon-name><tp:taxon-name-part taxon-name-part-type="genus" reg="Amynthas">A.</tp:taxon-name-part><tp:taxon-name-part taxon-name-part-type="species" reg="fucosus">fucosus</tp:taxon-name-part></tp:taxon-name></italic> (Gates, 1933) are from <xref ref-type="bibr" rid="B5">Bantaowong et al. (2014)</xref>, and <italic><tp:taxon-name><tp:taxon-name-part taxon-name-part-type="genus" reg="Amynthas">A.</tp:taxon-name-part><tp:taxon-name-part taxon-name-part-type="species" reg="siam">siam</tp:taxon-name-part></tp:taxon-name></italic> Blakemore, 2011 is from <xref ref-type="bibr" rid="B9">Blakemore (2011)</xref>.</p></caption><table id="TID0EX5BI" rules="all"><tbody><tr><th rowspan="1" colspan="1">Characters</th><th rowspan="1" colspan="1"><italic><tp:taxon-name><tp:taxon-name-part taxon-name-part-type="genus" reg="Amynthas">A.</tp:taxon-name-part><tp:taxon-name-part taxon-name-part-type="species" reg="sakonnakhonensis">sakonnakhonensis</tp:taxon-name-part></tp:taxon-name></italic> sp. nov.</th><th rowspan="1" colspan="1"><italic><tp:taxon-name><tp:taxon-name-part taxon-name-part-type="genus" reg="Amynthas">A.</tp:taxon-name-part><tp:taxon-name-part taxon-name-part-type="species" reg="auriculus">auriculus</tp:taxon-name-part></tp:taxon-name></italic> sp. nov.</th><th rowspan="1" colspan="1"><italic><tp:taxon-name><tp:taxon-name-part taxon-name-part-type="genus" reg="Amynthas">A.</tp:taxon-name-part><tp:taxon-name-part taxon-name-part-type="species" reg="bantanensis">bantanensis</tp:taxon-name-part></tp:taxon-name></italic> sp. nov.</th><th rowspan="1" colspan="1">
                      <italic>
                        <tp:taxon-name><tp:taxon-name-part taxon-name-part-type="genus" reg="Amynthas">A.</tp:taxon-name-part><tp:taxon-name-part taxon-name-part-type="species" reg="arenulus">arenulus</tp:taxon-name-part></tp:taxon-name>
                      </italic>
                    </th><th rowspan="1" colspan="1">
                      <italic>
                        <tp:taxon-name><tp:taxon-name-part taxon-name-part-type="genus" reg="Amynthas">A.</tp:taxon-name-part><tp:taxon-name-part taxon-name-part-type="species" reg="longicaeca">longicaeca</tp:taxon-name-part></tp:taxon-name>
                      </italic>
                    </th><th rowspan="1" colspan="1">
                      <italic>
                        <tp:taxon-name><tp:taxon-name-part taxon-name-part-type="genus" reg="Amynthas">A.</tp:taxon-name-part><tp:taxon-name-part taxon-name-part-type="species" reg="burchardi">burchardi</tp:taxon-name-part></tp:taxon-name>
                      </italic>
                    </th><th rowspan="1" colspan="1">
                      <italic>
                        <tp:taxon-name><tp:taxon-name-part taxon-name-part-type="genus" reg="Amynthas">A.</tp:taxon-name-part><tp:taxon-name-part taxon-name-part-type="species" reg="osmastoni">osmastoni</tp:taxon-name-part></tp:taxon-name>
                      </italic>
                    </th><th rowspan="1" colspan="1">
                      <italic>
                        <tp:taxon-name><tp:taxon-name-part taxon-name-part-type="genus" reg="Amynthas">A.</tp:taxon-name-part><tp:taxon-name-part taxon-name-part-type="species" reg="fucosus">fucosus</tp:taxon-name-part></tp:taxon-name>
                      </italic>
                    </th><th rowspan="1" colspan="1">
                      <italic>
                        <tp:taxon-name><tp:taxon-name-part taxon-name-part-type="genus" reg="Amynthas">A.</tp:taxon-name-part><tp:taxon-name-part taxon-name-part-type="species" reg="siam">siam</tp:taxon-name-part></tp:taxon-name>
                      </italic>
                    </th></tr><tr><td rowspan="1" colspan="1">Body length (mm), width (mm)</td><td rowspan="1" colspan="1">134–238, 6–9</td><td rowspan="1" colspan="1">184–267, 9–11</td><td rowspan="1" colspan="1">159–213, 8–10</td><td rowspan="1" colspan="1">465, 13.3</td><td rowspan="1" colspan="1">278, 10.1</td><td rowspan="1" colspan="1">270, 9</td><td rowspan="1" colspan="1">250–320, 10–11</td><td rowspan="1" colspan="1">120, 6</td><td rowspan="1" colspan="1">73, 3</td></tr><tr><td rowspan="1" colspan="1">Segment number</td><td rowspan="1" colspan="1">85–162</td><td rowspan="1" colspan="1">95–151</td><td rowspan="1" colspan="1">105–149</td><td rowspan="1" colspan="1">133–176</td><td rowspan="1" colspan="1">115–160</td><td rowspan="1" colspan="1">126</td><td rowspan="1" colspan="1">126–148</td><td rowspan="1" colspan="1">114</td><td rowspan="1" colspan="1">?</td></tr><tr><td rowspan="1" colspan="1">First dorsal pore</td><td rowspan="1" colspan="1">12/13</td><td rowspan="1" colspan="1">12/13</td><td rowspan="1" colspan="1">12/13</td><td rowspan="1" colspan="1">12/13</td><td rowspan="1" colspan="1">12/13</td><td rowspan="1" colspan="1">13/14</td><td rowspan="1" colspan="1">12/13</td><td rowspan="1" colspan="1">12/13</td><td rowspan="1" colspan="1">12/13</td></tr><tr><td rowspan="1" colspan="1">Genital marking</td><td rowspan="1" colspan="1"/><td rowspan="1" colspan="1"/><td rowspan="1" colspan="1"/><td rowspan="1" colspan="1"/><td rowspan="1" colspan="1"/><td rowspan="1" colspan="1"/><td rowspan="1" colspan="1"/><td rowspan="1" colspan="1"/><td rowspan="1" colspan="1"/></tr><tr><td rowspan="1" colspan="1">Pre-clitellum</td><td rowspan="1" colspan="1">absent</td><td rowspan="1" colspan="1">absent</td><td rowspan="1" colspan="1">absent</td><td rowspan="1" colspan="1">absent</td><td rowspan="1" colspan="1">absent</td><td rowspan="1" colspan="1">absent</td><td rowspan="1" colspan="1">median in VIII</td><td rowspan="1" colspan="1">absent</td><td rowspan="1" colspan="1">absent</td></tr><tr><td rowspan="1" colspan="1">Post-clitellum</td><td rowspan="1" colspan="1">four genital markings at XVIII</td><td rowspan="1" colspan="1">three genital markings at XVIII</td><td rowspan="1" colspan="1">four genital markings at XVIII</td><td rowspan="1" colspan="1">absent</td><td rowspan="1" colspan="1">crescent shape</td><td rowspan="1" colspan="1">mid-ventral group of small circular papillae on XVIII</td><td rowspan="1" colspan="1">absent</td><td rowspan="1" colspan="1">paired at 17/18, 18/19</td><td rowspan="1" colspan="1">pair at XVIII</td></tr><tr><td rowspan="1" colspan="1">Spermathecae</td><td rowspan="1" colspan="1">large oval sac</td><td rowspan="1" colspan="1">large elongated sacs</td><td rowspan="1" colspan="1">elongate sac</td><td rowspan="1" colspan="1">large sac</td><td rowspan="1" colspan="1">oval</td><td rowspan="1" colspan="1">oval</td><td rowspan="1" colspan="1">spherical</td><td rowspan="1" colspan="1">flatten</td><td rowspan="1" colspan="1">spherical</td></tr><tr><td rowspan="1" colspan="1">Diverticulum</td><td rowspan="1" colspan="1">long and zigzag, distal end a baton-like chamber</td><td rowspan="1" colspan="1">short and zigzag</td><td rowspan="1" colspan="1">slender, long, at the beginning, zigzag at the center and slender toward the end</td><td rowspan="1" colspan="1">slender</td><td rowspan="1" colspan="1">small ovate knob</td><td rowspan="1" colspan="1">long slender</td><td rowspan="1" colspan="1">tubular</td><td rowspan="1" colspan="1">tubular and coiled</td><td rowspan="1" colspan="1">convoluted</td></tr><tr><td rowspan="1" colspan="1">Prostate gland</td><td rowspan="1" colspan="1">XV–XXII</td><td rowspan="1" colspan="1">XVI–XXIV</td><td rowspan="1" colspan="1">XVI–XXII</td><td rowspan="1" colspan="1">XVII–XXII</td><td rowspan="1" colspan="1">XVI–XXI</td><td rowspan="1" colspan="1">XV–XX</td><td rowspan="1" colspan="1">XV–XXIV</td><td rowspan="1" colspan="1">XVII–XX</td><td rowspan="1" colspan="1">?</td></tr><tr><td rowspan="1" colspan="1">Intestinal caeca</td><td rowspan="1" colspan="1">XXVII–XXII</td><td rowspan="1" colspan="1">XXVII–XXI</td><td rowspan="1" colspan="1">XXVII–XIX</td><td rowspan="1" colspan="1">XXVII–XXIII</td><td rowspan="1" colspan="1">XXVII–XXIV</td><td rowspan="1" colspan="1">?</td><td rowspan="1" colspan="1">?</td><td rowspan="1" colspan="1">?</td><td rowspan="1" colspan="1">XXVII–?</td></tr><tr><td rowspan="1" colspan="1">Genital marking gland</td><td rowspan="1" colspan="1">large, long sessile glandular mass on segment XVII–XIX</td><td rowspan="1" colspan="1">large sessile glandular masses on segment XVIII–XXI</td><td rowspan="1" colspan="1">absent</td><td rowspan="1" colspan="1">large sessile glandular masses</td><td rowspan="1" colspan="1">large sessile glandular masses</td><td rowspan="1" colspan="1">absent</td><td rowspan="1" colspan="1">absent</td><td rowspan="1" colspan="1">absent</td><td rowspan="1" colspan="1">slight sessile genital glands</td></tr><tr><td rowspan="1" colspan="1">Type locality</td><td rowspan="1" colspan="1">Thailand</td><td rowspan="1" colspan="1">Thailand</td><td rowspan="1" colspan="1">Thailand</td><td rowspan="1" colspan="1">Thailand</td><td rowspan="1" colspan="1">Thailand</td><td rowspan="1" colspan="1">Sumatra, Indonesia</td><td rowspan="1" colspan="1">South Andaman Islands</td><td rowspan="1" colspan="1">Myanmar</td><td rowspan="1" colspan="1">Thailand</td></tr></tbody></table></table-wrap></tp:treatment-sec><ref-list><ref id="B5"><mixed-citation xmlns:xlink="http://www.w3.org/1999/xlink" xlink:type="simple"><person-group><name name-style="western"><surname>Bantaowong</surname><given-names>B</given-names></name><name name-style="western"><surname>Somniyam</surname><given-names>P</given-names></name><name name-style="western"><surname>Sutcharit</surname><given-names>C</given-names></name><name name-style="western"><surname>James</surname><given-names>SW</given-names></name><name name-style="western"><surname>Panha</surname><given-names>S</given-names></name></person-group> (<year>2014</year>) <article-title>Four new species of the earthworm genus <italic><tp:taxon-name><tp:taxon-name-part taxon-name-part-type="genus">Amynthas</tp:taxon-name-part></tp:taxon-name></italic> Kinberg, 1867, with redescription of the type species (<tp:taxon-name><tp:taxon-name-part taxon-name-part-type="class">Clitellata</tp:taxon-name-part></tp:taxon-name>: <tp:taxon-name><tp:taxon-name-part taxon-name-part-type="family">Megascolecidae</tp:taxon-name-part></tp:taxon-name>).</article-title><source>The Raffles Bulletin of Zoology</source><volume>62</volume>: <fpage>655</fpage>–<lpage>670</lpage>.</mixed-citation></ref><ref id="B9"><mixed-citation xmlns:xlink="http://www.w3.org/1999/xlink" xlink:type="simple"><person-group><name name-style="western"><surname>Blakemore</surname><given-names>RJ</given-names></name></person-group> (<year>2011</year>) <article-title>Description of a new <italic><tp:taxon-name><tp:taxon-name-part taxon-name-part-type="genus">Amynthas</tp:taxon-name-part></tp:taxon-name></italic> earthworm (<tp:taxon-name><tp:taxon-name-part taxon-name-part-type="family">Megascolecidae</tp:taxon-name-part></tp:taxon-name><italic>sensu stricto</italic>) from Thailand.</article-title><source>Bulletin of the National Museum of Nature and Science, Tokyo, Series A</source><volume>37</volume>: <fpage>9</fpage>–<lpage>13</lpage>.</mixed-citation></ref></ref-list></tp:taxon-treatment>
